# Supplementary material for: The Arabidopsis NLP7 gene regulates nitrate signaling via NRT1.1–dependent pathway in the presence of ammonium
Source: Sci Rep. 2018 Jan 24;8:1487. doi: 10.1038/s41598-018-20038-4 (PMC5784019; doi:10.1038/s41598-018-20038-4)
Supplement: Supplementary file 2 — Supplementary Dataset 1 [file 41598_2018_20038_MOESM2_ESM.xls]

## Sheet: Sheet1
Supplementary Dataset 1. Genes with differentially induced expression levels between chl1-13 mutant and WT after nitrate treatment.
438 genes induced by nitrate exclusively in wild type compared with chl1-13 mutant		47 genes induced by nitrate exclusively in chl1-13 mutant compared with wild type		152 genes induced by nitrate in both wild type and chl1-13 mutant
Genes ID	DESCRIPTION	Genes ID	DESCRIPTION	Genes ID	DESCRIPTION
AT1G01580	Ferric reduction oxidase 2	AT1G02640	beta-xylosidase 2	AT1G07150	Mitogen-activated protein kinase kinase kinase 13
AT1G02030	C2H2-like zinc finger protein	AT1G02920	glutathione S-transferase 7	AT1G08090	Nitrate transporter 2:1
AT1G02040	C2H2-type zinc finger family protein	AT1G03850	Glutaredoxin family protein	AT1G08100	Nitrate transporter 2.2
AT1G02310	Glycosyl hydrolase superfamily protein	AT1G04770	Tetratricopeptide repeat (TPR)-like superfamily protein	AT1G11300	Protein serine/threonine kinases;protein kinases;ATP binding;sugar binding;kinases;carbohydrate binding
AT1G02460	Pectin lyase-like superfamily protein	AT1G11080	serine carboxypeptidase-like 31	AT1G12110	Nitrate transporter 1.1
AT1G02740	MRG family protein	AT1G13700	6-phosphogluconolactonase 1	AT1G13300	Myb-like transcription factor family protein
AT1G03700	Uncharacterised protein family (UPF0497)	AT1G15040	Class I glutamine amidotransferase-like superfamily protein	AT1G13440	Glyceraldehyde-3-phosphate dehydrogenase C2
AT1G05650	Pectin lyase-like superfamily protein	AT1G15380	Lactoylglutathione lyase / glyoxalase I family protein	AT1G16170	Ephrin-A3 protein
AT1G06830	Glutaredoxin family protein	AT1G23390	Kelch repeat-containing F-box family protein	AT1G19050	Response regulator 7
AT1G07610	Metallothionein 1C	AT1G45616	receptor like protein 6	AT1G21890	Nodulin MtN21 /EamA-like transporter family protein
AT1G08650	Phosphoenolpyruvate carboxylase kinase 1	AT1G49570	Peroxidase superfamily protein	AT1G22160	Protein of unknown function (DUF581)
AT1G09540	Myb domain protein 61	AT1G70290	trehalose-6-phosphatase synthase S8	AT1G22650	Plant neutral invertase family protein
AT1G09812	Multidrug resistance protein	AT1G71000	Chaperone DnaJ-domain superfamily protein	AT1G23870	Trehalose-phosphatase/synthase 9
AT1G10385	Vps51/Vps67 family (components of vesicular transport) protein	AT1G76590	PLATZ transcription factor family protein	AT1G24280	Glucose-6-phosphate dehydrogenase 3
AT1G11655	Hypothetical protein	AT1G77990	STAS domain / Sulfate transporter family	AT1G25550	Myb-like transcription factor family protein
AT1G13090	Cytochrome P450, family 71, subfamily B, polypeptide 28	AT1G80440	Galactose oxidase/kelch repeat superfamily protein	AT1G30510	Root FNR 2
AT1G13110	Cytochrome P450, family 71 subfamily B, polypeptide 7	AT2G13360	alanine:glyoxylate aminotransferase	AT1G33340	ENTH/ANTH/VHS superfamily protein
AT1G13245	ROTUNDIFOLIA like 17	AT2G18700	trehalose phosphatase/synthase 11	AT1G35560	TCP family transcription factor
AT1G13430	Sulfotransferase 4C	AT2G21210	SAUR-like auxin-responsive protein family	AT1G43650	Nodulin MtN21 /EamA-like transporter family protein
AT1G13500	Protein of unknown function (DUF1262)	AT2G25900	Zinc finger C-x8-C-x5-C-x3-H type family protein	AT1G49000	Transmembrane protein
AT1G13510	Protein of unknown function (DUF1262)	AT2G26150	heat shock transcription factor A2	AT1G49160	Protein kinase superfamily protein
AT1G14185	Glucose-methanol-choline (GMC) oxidoreductase family protein	AT2G34000	RING/U-box superfamily protein	AT1G49230	RING/U-box superfamily protein
AT1G14340	RNA-binding (RRM/RBD/RNP motifs) family protein	AT3G06020	Protein of unknown function (DUF3049)	AT1G49500	Transcription initiation factor TFIID subunit 1b-like protein
AT1G14780	MAC/Perforin domain-containing protein	AT3G15450	Aluminium induced protein with YGL and LRDR motifs	AT1G49860	Glutathione S-transferase (class phi) 14
AT1G15290	Tetratricopeptide repeat (TPR)-like superfamily protein	AT3G15630	plant/protein	AT1G60050	Nodulin MtN21 /EamA-like transporter family protein
AT1G16220	Protein phosphatase 2C family protein	AT3G18773	RING/U-box superfamily protein	AT1G60140	Trehalose phosphate synthase
AT1G16390	Organic cation/carnitine transporter 3	AT3G26450	Polyketide cyclase/dehydrase and lipid transport superfamily protein	AT1G61740	Sulfite exporter TauE/SafE family protein
AT1G16420	Metacaspase 8	AT3G44326	F-box family protein	AT1G63570	Receptor-like protein kinase-related family protein
AT1G18590	Sulfotransferase 17	AT3G59940	Galactose oxidase/kelch repeat superfamily protein	AT1G63940	Monodehydroascorbate reductase 6
AT1G18970	Germin-like protein 4	AT4G00910	Aluminium activated malate transporter family protein	AT1G64190	6-phosphogluconate dehydrogenase family protein
AT1G19250	Flavin-dependent monooxygenase 1	AT4G03540	Uncharacterised protein family (UPF0497)	AT1G64590	NAD(P)-binding Rossmann-fold superfamily protein
AT1G20640	Plant regulator RWP-RK family protein	AT4G04750	Major facilitator superfamily protein	AT1G67810	Sulfur E2
AT1G21000	PLATZ transcription factor family protein	AT4G11390	Cysteine/Histidine-rich C1 domain family protein	AT1G67910	Hypothetical protein
AT1G21360	Glycolipid transfer protein 2	AT4G12490	Bifunctional inhibitor/lipid-transfer protein/seed storage 2S albumin superfamily protein	AT1G68670	Myb-like transcription factor family protein
AT1G21390	Embryo defective 2170	AT4G21250	Sulfite exporter TauE/SafE family protein	AT1G68740	EXS (ERD1/XPR1/SYG1) family protein
AT1G22170	Phosphoglycerate mutase family protein	AT4G27410	NAC (No Apical Meristem) domain transcriptional regulator superfamily protein	AT1G69260	ABI five binding protein
AT1G22500	RING/U-box superfamily protein	AT4G31710	glutamate receptor 2.4	AT1G70260	Nodulin MtN21 /EamA-like transporter family protein
AT1G22710	Sucrose-proton symporter 2	AT4G31940	cytochrome P450, family 82, subfamily C, polypeptide 4	AT1G70410	Beta carbonic anhydrase 4
AT1G23090	Sulfate transporter 91	AT4G35270	Plant regulator RWP-RK family protein	AT1G73220	Organic cation/carnitine transporter1
AT1G23140	Calcium-dependent lipid-binding (CaLB domain) family protein	AT4G39510	cytochrome P450, family 96, subfamily A, polypeptide 12	AT1G78000	Sulfate transporter 1;2
AT1G23310	Glutamate:glyoxylate aminotransferase	AT5G14120	Major facilitator superfamily protein	AT1G78050	Phosphoglycerate/bisphosphoglycerate mutase
AT1G24270	Hypothetical protein	AT5G19040	isopentenyltransferase 5	AT1G78090	Trehalose-6-phosphate phosphatase
AT1G27170	Transmembrane receptors;ATP binding	AT5G20250	Raffinose synthase family protein	AT1G79320	Metacaspase 6
AT1G27200	Domain of unknown function (DUF23)	AT5G22920	CHY-type/CTCHY-type/RING-type Zinc finger protein	AT1G80380	P-loop containing nucleoside triphosphate hydrolases superfamily protein
AT1G28260	Telomerase activating protein Est1	AT5G43450	2-oxoglutarate (2OG) and Fe(II)-dependent oxygenase superfamily protein	AT2G15620	Nitrite reductase 1
AT1G28330	Dormancy-associated protein-like 1	AT5G56100	glycine-rich protein / oleosin	AT2G17500	Auxin efflux carrier family protein
AT1G28660	GDSL-like Lipase/Acylhydrolase superfamily protein	AT5G66170	sulfurtransferase 18	AT2G18450	Succinate dehydrogenase 1-2
AT1G30260	Galactosyltransferase family protein			AT2G22122	Hypothetical protein
AT1G30270	CBL-interacting protein kinase 23			AT2G23030	SNF1-related protein kinase 2.9
AT1G30840	Purine permease 4			AT2G25090	CBL-interacting protein kinase 16
AT1G31200	Phloem protein 2-A9			AT2G26980	CBL-interacting protein kinase 3
AT1G31230	Aspartate kinase-homoserine dehydrogenase i			AT2G27510	Ferredoxin 3
AT1G31770	ATP-binding cassette 14			AT2G33550	Homeodomain-like superfamily protein
AT1G32380	Phosphoribosyl pyrophosphate (PRPP) synthase 2			AT2G33830	Dormancy/auxin associated family protein
AT1G32920	Hypothetical protein			AT2G34355	Major facilitator superfamily protein
AT1G32950	Subtilase family protein			AT2G41310	Response regulator 3
AT1G33440	Major facilitator superfamily protein			AT2G41560	Autoinhibited Ca(2+)-ATPase, isoform 4
AT1G34060	Pyridoxal phosphate (PLP)-dependent transferases superfamily protein			AT2G43500	Plant regulator RWP-RK family protein
AT1G35180	TRAM, LAG1 and CLN8 (TLC) lipid-sensing domain containing protein			AT2G47160	HCO3- transporter family
AT1G37130	Nitrate reductase 2			AT2G48080	Oxidoreductase, 2OG-Fe(II) oxygenase family protein
AT1G43710	Pyridoxal phosphate (PLP)-dependent transferases superfamily protein			AT3G02850	STELAR K+ outward rectifier
AT1G44160	HSP40/DnaJ peptide-binding protein			AT3G07350	Protein of unknown function (DUF506)
AT1G47128	Granulin repeat cysteine protease family protein			AT3G13730	Cytochrome P450, family 90, subfamily D, polypeptide 1
AT1G48870	Transducin/WD40 repeat-like superfamily protein			AT3G13840	GRAS family transcription factor
AT1G50400	Eukaryotic porin family protein			AT3G15650	Alpha/beta-Hydrolases superfamily protein
AT1G52700	Alpha/beta-Hydrolases superfamily protein			AT3G15760	Cytochrome P450 family protein
AT1G53510	Mitogen-activated protein kinase 18			AT3G16560	Protein phosphatase 2C family protein
AT1G53980	Ubiquitin-like superfamily protein			AT3G17510	CBL-interacting protein kinase 1
AT1G55580	GRAS family transcription factor			AT3G18560	Hypothetical protein
AT1G55760	BTB/POZ domain-containing protein			AT3G19030	Transcription initiation factor TFIID subunit 1b-like protein
AT1G57990	purine permease 18			AT3G22942	G-protein gamma subunit 2
AT1G58080	ATP phosphoribosyl transferase 1			AT3G25790	Myb-like transcription factor family protein
AT1G58340	MATE efflux family protein			AT3G46650	UDP-Glycosyltransferase superfamily protein
AT1G58684	Ribosomal protein S5 family protein			AT3G46880	Hypothetical protein
AT1G59740	Major facilitator superfamily protein			AT3G47980	Integral membrane HPP family protein
AT1G59960	NAD(P)-linked oxidoreductase superfamily protein			AT3G48360	BTB and TAZ domain protein 2
AT1G59970	Matrixin family protein			AT3G48990	AMP-dependent synthetase and ligase family protein
AT1G61660	Basic helix-loop-helix (bHLH) DNA-binding superfamily protein			AT3G52360	Transmembrane protein
AT1G62180	5'adenylylphosphosulfate reductase 2			AT3G52840	Beta-galactosidase 2
AT1G62262	SLAC1 homologue 4			AT3G60750	Transketolase
AT1G63880	Disease resistance protein (TIR-NBS-LRR class) family			AT3G61880	Cytochrome p450 78a9
AT1G64170	Cation/H+ exchanger 16			AT3G62930	Thioredoxin superfamily protein
AT1G64500	Glutaredoxin family protein			AT3G63110	Isopentenyltransferase 3
AT1G65486	Transmembrane protein			AT4G02380	Senescence-associated gene 21
AT1G65845	Transmembrane protein			AT4G02810	Protein of unknown function (DUF3049)
AT1G65900	Plant/protein			AT4G05070	Wound-responsive family protein
AT1G66140	Zinc finger protein 4			AT4G05390	Root FNR 1
AT1G66930	Protein kinase superfamily protein			AT4G11020	Hypothetical protein
AT1G67110	Cytochrome P450, family 735, subfamily A, polypeptide 2			AT4G15340	Pentacyclic triterpene synthase 1
AT1G67920	Hypothetical protein			AT4G16920	Disease resistance protein (TIR-NBS-LRR class) family
AT1G68660	Ribosomal protein L12/ ATP-dependent Clp protease adaptor protein ClpS family protein			AT4G17670	Protein of unknown function (DUF581)
AT1G68825	ROTUNDIFOLIA like 15			AT4G18340	Glycosyl hydrolase superfamily protein
AT1G69440	Argonaute family protein			AT4G18510	CLAVATA3/ESR-related 2
AT1G69530	Expansin A1			AT4G24670	Tryptophan aminotransferase related 2
AT1G70420	Protein of unknown function (DUF1645)			AT4G25220	Root hair specific 15
AT1G70790	Calcium-dependent lipid-binding (CaLB domain) family protein			AT4G25760	Glutamine dumper 2
AT1G71015	Plastid movement impaired protein			AT4G25835	P-loop containing nucleoside triphosphate hydrolases superfamily protein
AT1G71970	Hypothetical protein			AT4G29905	Hypothetical protein
AT1G72140	Major facilitator superfamily protein			AT4G30110	Heavy metal atpase 2
AT1G72220	RING/U-box superfamily protein			AT4G33040	Thioredoxin superfamily protein
AT1G72760	Protein kinase superfamily protein			AT4G33960	Hypothetical protein
AT1G72920	Toll-Interleukin-Resistance (TIR) domain family protein			AT4G34419	Hypothetical protein
AT1G72940	Toll-Interleukin-Resistance (TIR) domain-containing protein			AT4G36040	Chaperone DnaJ-domain superfamily protein
AT1G73010	Phosphate starvation-induced gene 2			AT4G36380	Cytochrome P450 superfamily protein
AT1G73290	Serine carboxypeptidase-like 5			AT4G36670	Major facilitator superfamily protein
AT1G73500	MAP kinase kinase 9			AT4G37300	Maternal effect embryo arrest 59
AT1G73920	Alpha/beta-Hydrolases superfamily protein			AT4G37540	LOB domain-containing protein 39
AT1G74090	Desulfo-glucosinolate sulfotransferase 18			AT4G38470	ACT-like protein tyrosine kinase family protein
AT1G74440	Protein of unknown function (DUF962)			AT4G39780	Integrase-type DNA-binding superfamily protein
AT1G74660	Mini zinc finger 1			AT4G39795	Protein of unknown function (DUF581)
AT1G74710	ADC synthase superfamily protein			AT5G01340	Mitochondrial substrate carrier family protein
AT1G74940	Protein of unknown function (DUF581)			AT5G01740	Nuclear transport factor 2 (NTF2) family protein
AT1G76350	Plant regulator RWP-RK family protein			AT5G04120	Phosphoglycerate mutase family protein
AT1G76680	12-oxophytodienoate reductase 1			AT5G04730	Ankyrin-repeat containing protein
AT1G77145	Protein of unknown function (DUF506)			AT5G05400	LRR and NB-ARC domains-containing disease resistance protein
AT1G77400	Extensin-like protein			AT5G06570	Alpha/beta-Hydrolases superfamily protein
AT1G77760	Nitrate reductase 1			AT5G07680	NAC domain containing protein 80
AT1G77765	Transmembrane protein			AT5G10210	Nitric oxide synthase-interacting protein
AT1G79180	Myb domain protein 63			AT5G13110	Glucose-6-phosphate dehydrogenase 2
AT1G80310	Sulfate transmembrane transporters			AT5G13420	Aldolase-type TIM barrel family protein
AT2G02990	Ribonuclease 1			AT5G14760	L-aspartate oxidase
AT2G03360	Glycosyltransferase family 61 protein			AT5G15830	Basic leucine-zipper 3
AT2G03370	Glycosyltransferase family 61 protein			AT5G19600	Sulfate transporter 3;5
AT2G03505	Carbohydrate-binding X8 domain superfamily protein			AT5G19970	GRAS family transcription factor family protein
AT2G03590	Ureide permease 1			AT5G24120	Sigma factor E
AT2G04070	MATE efflux family protein			AT5G26010	Protein phosphatase 2C family protein
AT2G14920	Sulfotransferase 4A			AT5G27100	Glutamate receptor 2.1
AT2G15320	Leucine-rich repeat (LRR) family protein			AT5G35630	Glutamine synthetase 2
AT2G15830	Hypothetical protein			AT5G36130	Cytochrome P450 superfamily protein
AT2G16060	Hemoglobin 1			AT5G36140	Cytochrome P450, family 716, subfamily A, polypeptide 2
AT2G16660	Major facilitator superfamily protein			AT5G36150	PPutative pentacyclic triterpene synthase 3
AT2G16890	UDP-Glycosyltransferase superfamily protein			AT5G37260	Homeodomain-like superfamily protein
AT2G17060	Disease resistance protein (TIR-NBS-LRR class) family			AT5G37980	Zinc-binding dehydrogenase family protein
AT2G17820	Histidine kinase 1			AT5G38450	Cytochrome P450, family 735, subfamily A, polypeptide 1
AT2G18690	Transmembrane protein			AT5G39590	TLD-domain containing nucleolar protein
AT2G18960	H(+)-ATPase 1			AT5G40850	Urophorphyrin methylase 1
AT2G19060	SGNH hydrolase-type esterase superfamily protein			AT5G41670	6-phosphogluconate dehydrogenase family protein
AT2G20030	RING/U-box superfamily protein			AT5G47560	Tonoplast dicarboxylate transporter
AT2G20880	Integrase-type DNA-binding superfamily protein			AT5G50200	Nitrate transmembrane transporters
AT2G22200	Integrase-type DNA-binding superfamily protein			AT5G52050	MATE efflux family protein
AT2G23000	Serine carboxypeptidase-like 10			AT5G52790	CBS domain-containing protein with a domain of unknown function (DUF21)
AT2G23170	Auxin-responsive GH3 family protein			AT5G56080	Nicotianamine synthase 2
AT2G23300	Leucine-rich repeat protein kinase family protein			AT5G58320	Kinase interacting (KIP1-like) family protein
AT2G23790	Protein of unknown function (DUF607)			AT5G59080	Hypothetical protein
AT2G24720	Glutamate receptor 2.2			AT5G62430	Cycling DOF factor 1
AT2G25980	Mannose-binding lectin superfamily protein			AT5G62720	Integral membrane HPP family protein
AT2G26820	Phloem protein 2-A3			AT5G63160	BTB and TAZ domain protein 1
AT2G27505	FBD-like domain family protein			AT5G65210	bZIP transcription factor family protein
AT2G27830	Hypothetical protein			AT5G65660	Hydroxyproline-rich glycoprotein family protein
AT2G28400	Protein of unknown function, DUF584			AT5G65980	Auxin efflux carrier family protein
AT2G28460	Cysteine/Histidine-rich C1 domain family protein			AT5G67420	LOB domain-containing protein 37
AT2G28570	Hypothetical protein			AT3G57157	Has been identified as a translated small open reading frame by ribosome profiling.
AT2G28780	P-hydroxybenzoic acid efflux pump subunit
AT2G29750	UDP-glucosyl transferase 71C1
AT2G29990	Alternative NAD(P)H dehydrogenase 2
AT2G30040	Mitogen-activated protein kinase kinase kinase 14
AT2G30670	NAD(P)-binding Rossmann-fold superfamily protein
AT2G31160	Protein of unknown function (DUF640)
AT2G31180	Myb domain protein 14
AT2G31380	Salt tolerance homologue
AT2G32140	Transmembrane receptors
AT2G32560	F-box family protein
AT2G32960	Phosphotyrosine protein phosphatases superfamily protein
AT2G33240	Myosin XI D
AT2G33710	Integrase-type DNA-binding superfamily protein
AT2G34810	FAD-binding Berberine family protein
AT2G35370	Glycine decarboxylase complex H
AT2G36580	Pyruvate kinase family protein
AT2G39050	Hydroxyproline-rich glycoprotein family protein
AT2G39420	Alpha/beta-Hydrolases superfamily protein
AT2G40250	SGNH hydrolase-type esterase superfamily protein
AT2G40970	Homeodomain-like superfamily protein
AT2G41290	Strictosidine synthase-like 2
AT2G41440	Agamous-like MADS-box protein
AT2G41480	Peroxidase superfamily protein
AT2G41850	Polygalacturonase abscission zone A. thaliana
AT2G42060	Cysteine/Histidine-rich C1 domain family protein
AT2G42070	Nudix hydrolase homolog 23
AT2G43000	NAC domain containing protein 42
AT2G43050	Plant invertase/pectin methylesterase inhibitor superfamily
AT2G43760	Molybdopterin biosynthesis MoaE family protein
AT2G44280	Major facilitator superfamily protein
AT2G46620	P-loop containing nucleoside triphosphate hydrolases superfamily protein
AT3G01080	WRKY DNA-binding protein 58
AT3G01290	SPFH/Band 7/PHB domain-containing membrane-associated protein family
AT3G01420	Peroxidase superfamily protein
AT3G01760	Transmembrane amino acid transporter family protein
AT3G01990	ACT domain repeat 6
AT3G02020	Aspartate kinase 3
AT3G03040	F-box/RNI-like superfamily protein
AT3G03870	Transmembrane protein
AT3G05320	O-fucosyltransferase family protein
AT3G05630	Phospholipase D P2
AT3G07390	Auxin-responsive family protein
AT3G07900	O-fucosyltransferase family protein
AT3G09240	Protein kinase protein with tetratricopeptide repeat domain
AT3G10520	Haemoglobin 2
AT3G11280	Duplicated homeodomain-like superfamily protein
AT3G11402	Cysteine/Histidine-rich C1 domain family protein
AT3G12750	Zinc transporter 1 precursor
AT3G14060	Hypothetical protein
AT3G14260	Protein of unknown function (DUF567)
AT3G14395	Unknown protein that is conserved among monocots and dicots
AT3G16360	HPT phosphotransmitter 4
AT3G17609	HY5-homolog
AT3G17690	Cyclic nucleotide gated channel 19
AT3G19970	Alpha/beta-Hydrolases superfamily protein
AT3G20340	Expression of the gene is downregulated in the presence of paraquat, an inducer of photoxidative stress.
AT3G21720	Isocitrate lyase
AT3G22800	Leucine-rich repeat (LRR) family protein
AT3G22840	Chlorophyll A-B binding family protein
AT3G23630	Isopentenyltransferase 7
AT3G23730	Xyloglucan endotransglucosylase/hydrolase 16
AT3G24290	Ammonium transporter 1;5
AT3G25717	ROTUNDIFOLIA like 16
AT3G25770	Allene oxide cyclase 2
AT3G26210	Cytochrome P450, family 71, subfamily B, polypeptide 23
AT3G26240	Cysteine/Histidine-rich C1 domain family protein
AT3G28910	Myb domain protein 30
AT3G29034	Transmembrane protein
AT3G44540	Fatty acid reductase 4
AT3G44800	Meprin and TRAF (MATH) homology domain-containing protein
AT3G44820	Phototropic-responsive NPH3 family protein
AT3G45160	Putative membrane lipoprotein
AT3G46640	Homeodomain-like superfamily protein
AT3G47030	F-box and associated interaction domains-containing protein
AT3G48340	Cysteine proteinases superfamily protein
AT3G48740	Nodulin MtN3 family protein
AT3G49940	LOB domain-containing protein 38
AT3G50160	Plant protein of unknown function (DUF247)
AT3G50260	Cooperatively regulated by ethylene and jasmonate 1
AT3G50480	Homolog of RPW8 4
AT3G50660	Cytochrome P450 superfamily protein
AT3G50700	Indeterminate(ID)-domain 2
AT3G50800	Hypothetical protein
AT3G50900	Hypothetical protein
AT3G54140	Peptide transporter 1
AT3G54600	Class I glutamine amidotransferase-like superfamily protein
AT3G55090	ABC-2 type transporter family protein
AT3G55290	NAD(P)-binding Rossmann-fold superfamily protein
AT3G55940	Phosphoinositide-specific phospholipase C family protein
AT3G57040	Response regulator 9
AT3G57062	Transmembrane protein
AT3G57630	Exostosin family protein
AT3G57920	Squamosa promoter binding protein-like 15
AT3G58610	Ketol-acid reductoisomerase
AT3G58620	Tetratricopetide-repeat thioredoxin-like 4
AT3G58990	Isopropylmalate isomerase 1
AT3G59710	NAD(P)-binding Rossmann-fold superfamily protein
AT3G60690	SAUR-like auxin-responsive protein family
AT3G61060	Phloem protein 2-A13
AT3G61190	BON association protein 1
AT3G61830	Auxin response factor 18
AT3G61890	Homeobox 12
AT4G00630	K+ efflux antiporter 2
AT4G00940	Dof-type zinc finger DNA-binding family protein
AT4G01890	Pectin lyase-like superfamily protein
AT4G02920	Hypothetical protein
AT4G03500	Ankyrin repeat family protein
AT4G04810	Methionine sulfoxide reductase B4
AT4G04955	Allantoinase
AT4G08040	1-aminocyclopropane-1-carboxylate synthase 11
AT4G08290	Nodulin MtN21 /EamA-like transporter family protein
AT4G08300	Nodulin MtN21 /EamA-like transporter family protein
AT4G09620	Mitochondrial transcription termination factor family protein
AT4G10310	High-affinity K+ transporter 1
AT4G10500	2-oxoglutarate (2OG) and Fe(II)-dependent oxygenase superfamily protein
AT4G12270	Copper amine oxidase family protein
AT4G12290	Copper amine oxidase family protein
AT4G12500	Bifunctional inhibitor/lipid-transfer protein/seed storage 2S albumin superfamily protein
AT4G13130	Cysteine/Histidine-rich C1 domain family protein
AT4G13500	Transmembrane protein
AT4G13510	Ammonium transporter 1;1
AT4G13620	Integrase-type DNA-binding superfamily protein
AT4G15290	Cellulose synthase family protein
AT4G15370	Baruol synthase 1
AT4G15610	Uncharacterised protein family (UPF0497)
AT4G16190	Papain family cysteine protease
AT4G16950	Disease resistance protein (TIR-NBS-LRR class) family
AT4G17680	SBP (S-ribonuclease binding protein) family protein
AT4G18050	P-glycoprotein 9
AT4G19160	Transglutaminase family protein
AT4G19680	Iron regulated transporter 2
AT4G19920	Toll-Interleukin-Resistance (TIR) domain family protein
AT4G20010	Plastid transcriptionally active 9
AT4G21120	Amino acid transporter 1
AT4G21350	Plant U-box 8
AT4G21400	Cysteine-rich RLK (RECEPTOR-like protein kinase) 28
AT4G21410	Cysteine-rich RLK (RECEPTOR-like protein kinase) 29
AT4G22070	WRKY DNA-binding protein 31
AT4G23700	Cation/H+ exchanger 17
AT4G23870	Hypothetical protein
AT4G24620	Phosphoglucose isomerase 1
AT4G25560	Myb domain protein 18
AT4G25620	Hydroxyproline-rich glycoprotein family protein
AT4G26890	Mitogen-activated protein kinase kinase kinase 16
AT4G26970	Aconitase 2
AT4G27070	Tryptophan synthase beta-subunit 2
AT4G27850	Glycine-rich protein family
AT4G28530	NAC domain containing protein 74
AT4G30190	H(+)-ATPase 2
AT4G30420	Nodulin MtN21 /EamA-like transporter family protein
AT4G31910	HXXXD-type acyl-transferase family protein
AT4G32810	Carotenoid cleavage dioxygenase 8
AT4G33050	Calmodulin-binding family protein
AT4G33150	Lysine-ketoglutarate reductase/saccharopine dehydrogenase bifunctional enzyme
AT4G33330	Plant glycogenin-like starch initiation protein 3
AT4G34740	GLN phosphoribosyl pyrophosphate amidotransferase 2
AT4G34750	SAUR-like auxin-responsive protein family
AT4G34760	SAUR-like auxin-responsive protein family
AT4G34800	SAUR-like auxin-responsive protein family
AT4G34860	Plant neutral invertase family protein
AT4G34950	Major facilitator superfamily protein
AT4G36010	Pathogenesis-related thaumatin superfamily protein
AT4G36060	Basic helix-loop-helix (bHLH) DNA-binding superfamily protein
AT4G36880	Cysteine proteinase1
AT4G37050	PATATIN-like protein 4
AT4G37240	HTH-type transcriptional regulator
AT4G37550	Acetamidase/Formamidase family protein
AT4G37580	Acyl-CoA N-acyltransferases (NAT) superfamily protein
AT4G37690	Galactosyl transferase GMA12/MNN10 family protein
AT4G37800	Xyloglucan endotransglucosylase/hydrolase 7
AT4G38810	Calcium-binding EF-hand family protein
AT5G01220	Sulfoquinovosyldiacylglycerol 2
AT5G03230	Protein of unknown function, DUF584
AT5G03330	Cysteine proteinases superfamily protein
AT5G03380	Heavy metal transport/detoxification superfamily protein
AT5G03390	Protein of unknown function (DUF295)
AT5G04140	Glutamate synthase 1
AT5G04250	Cysteine proteinases superfamily protein
AT5G04540	Myotubularin-like phosphatases II superfamily
AT5G04590	Sulfite reductase
AT5G04950	Nicotianamine synthase 1
AT5G05600	2-oxoglutarate (2OG) and Fe(II)-dependent oxygenase superfamily protein
AT5G06300	Putative lysine decarboxylase family protein
AT5G07890	Myosin heavy chain-related
AT5G08010	Hypothetical protein
AT5G08360	Protein of unknown function (DUF789)
AT5G09800	ARM repeat superfamily protein
AT5G10030	TGACG motif-binding factor 4
AT5G10770	Eukaryotic aspartyl protease family protein
AT5G11570	Major facilitator superfamily protein
AT5G12860	Dicarboxylate transporter 1
AT5G14060	Aspartate kinase family protein
AT5G14070	Thioredoxin superfamily protein
AT5G14470	GHMP kinase family protein
AT5G14700	NAD(P)-binding Rossmann-fold superfamily protein
AT5G15180	Peroxidase superfamily protein
AT5G15290	Uncharacterised protein family (UPF0497)
AT5G17350	Hypothetical protein
AT5G17780	Alpha/beta-Hydrolases superfamily protein
AT5G17860	Calcium exchanger 7
AT5G17880	Disease resistance protein (TIR-NBS-LRR class)
AT5G18130	Transmembrane protein
AT5G19140	Aluminium induced protein with YGL and LRDR motifs
AT5G19220	ADP glucose pyrophosphorylase large subunit 1
AT5G20410	Monogalactosyldiacylglycerol synthase 2
AT5G20540	BREVIS RADIX-like 4
AT5G21950	Alpha/beta-Hydrolases superfamily protein
AT5G23220	Nicotinamidase 3
AT5G24910	Cytochrome P450, family 714, subfamily A, polypeptide 1
AT5G25250	SPFH/Band 7/PHB domain-containing membrane-associated protein family
AT5G25610	BURP domain-containing protein
AT5G26200	Mitochondrial substrate carrier family protein
AT5G28610	LOW protein: ATP-dependent RNA helicase DRS1-like protein
AT5G36180	Serine carboxypeptidase-like 1
AT5G38540	Mannose-binding lectin superfamily protein
AT5G38700	Cotton fiber protein
AT5G39100	Germin-like protein 6
AT5G40470	RNI-like superfamily protein
AT5G40780	Lysine histidine transporter 1
AT5G41610	Cation/H+ exchanger 18
AT5G41680	Protein kinase superfamily protein
AT5G41800	Transmembrane amino acid transporter family protein
AT5G42830	HXXXD-type acyl-transferase family protein
AT5G42840	Cysteine/Histidine-rich C1 domain family protein
AT5G42990	Ubiquitin-conjugating enzyme 18
AT5G43520	Cysteine/Histidine-rich C1 domain family protein
AT5G44130	FASCICLIN-like arabinogalactan protein 13 precursor
AT5G44390	FAD-binding Berberine family protein
AT5G45095	Hypothetical protein
AT5G45220	Disease resistance protein (TIR-NBS-LRR class) family
AT5G45650	Subtilase family protein
AT5G46050	Peptide transporter 3
AT5G47240	Nudix hydrolase homolog 8
AT5G47330	Alpha/beta-Hydrolases superfamily protein
AT5G48070	Xyloglucan endotransglucosylase/hydrolase 20
AT5G48370	Thioesterase/thiol ester dehydrase-isomerase superfamily protein
AT5G48400	Glutamate receptor family protein
AT5G50800	Nodulin MtN3 family protein
AT5G51460	Haloacid dehalogenase-like hydrolase (HAD) superfamily protein
AT5G51760	Protein phosphatase 2C family protein
AT5G52260	Myb domain protein 19
AT5G52870	Membrane-associated kinase regulator
AT5G52882	P-loop containing nucleoside triphosphate hydrolases superfamily protein
AT5G53460	NADH-dependent glutamate synthase 1
AT5G54130	Calcium-binding endonuclease/exonuclease/phosphatase family
AT5G54170	Polyketide cyclase/dehydrase and lipid transport superfamily protein
AT5G54660	HSP20-like chaperones superfamily protein
AT5G54810	Tryptophan synthase beta-subunit 1
AT5G55050	GDSL-like Lipase/Acylhydrolase superfamily protein
AT5G56520	Hypothetical protein
AT5G56840	Myb-like transcription factor family protein
AT5G57685	Glutamine dumper 3
AT5G58690	Phosphatidylinositol-speciwc phospholipase C5
AT5G58700	Phosphatidylinositol-speciwc phospholipase C4
AT5G58900	Homeodomain-like transcriptional regulator
AT5G59540	2-oxoglutarate (2OG) and Fe(II)-dependent oxygenase superfamily protein
AT5G59780	Myb domain protein 59
AT5G59930	Cysteine/Histidine-rich C1 domain family protein
AT5G60142	AP2/B3-like transcriptional factor family protein
AT5G60660	Plasma membrane intrinsic protein 2;4
AT5G60770	Nitrate transporter 2.4
AT5G61010	Exocyst subunit exo70 family protein E2
AT5G61290	Flavin-binding monooxygenase family protein
AT5G61412	Hypothetical protein
AT5G61420	Myb domain protein 28
AT5G61430	NAC domain containing protein 100
AT5G62100	BCL-2-associated athanogene 2
AT5G62630	Hipl2 protein precursor
AT5G62900	Basic-leucine zipper transcription factor K
AT5G63130	Octicosapeptide/Phox/Bem1p family protein
AT5G63780	RING/FYVE/PHD zinc finger superfamily protein
AT5G64100	Peroxidase superfamily protein
AT5G64120	Peroxidase superfamily protein
AT5G64410	Oligopeptide transporter 4
AT5G64750	Integrase-type DNA-binding superfamily protein
AT5G65010	Asparagine synthetase 2
AT5G65030	Nitric oxide synthase-interacting protein
AT5G65140	Haloacid dehalogenase-like hydrolase (HAD) superfamily protein
AT5G65800	ACC synthase 5
AT5G66530	Galactose mutarotase-like superfamily protein
AT5G67430	Acyl-CoA N-acyltransferases (NAT) superfamily protein
AT1G13448	Potential natural antisense gene, locus overlaps with AT1G13450
AT1G50055	Trans-acting siRNA1b primary transcript (TAS1b). Regulated by miR173
AT3G27884	A translated small open reading frame by ribosome profiling
AT3G52748	Short open reading frame 4, SORF4
AT5G49790	Transposable element gene
