# Supplementary material for: The Arabidopsis NLP7 gene regulates nitrate signaling via NRT1.1–dependent pathway in the presence of ammonium
Source: Sci Rep. 2018 Jan 24;8:1487. doi: 10.1038/s41598-018-20038-4 (PMC5784019; doi:10.1038/s41598-018-20038-4)
Supplement: Supplementary file 3 — Supplementary Dataset 2 [file 41598_2018_20038_MOESM3_ESM.xls]

## Sheet: Sheet1
Supplementary Dataset 2. Genes with differentially induced expression levels between nlp7-4 mutant and WT after nitrate treatment.
337 genes induced by nitrate exclusively in wild type compared with nlp7-4 mutant		191 genes induced by nitrate exclusively in nlp7-4 mutant compared with wild type		253 genes induced by nitrate in both wild type and nlp7-4 mutant
Genes ID	DESCRIPTION	Genes ID	DESCRIPTION	Genes ID	DESCRIPTION
AT1G01580	Ferric reduction oxidase 2	AT1G02920	Glutathione S-transferase 7	AT1G06830	Glutaredoxin family protein
AT1G02030	C2H2-like zinc finger protein	AT1G02930	Glutathione S-transferase 6	AT1G07150	Mitogen-activated protein kinase kinase kinase 13
AT1G02040	C2H2-type zinc finger family protein	AT1G03850	Glutaredoxin family protein	AT1G08090	Nitrate transporter 2:1
AT1G02310	Glycosyl hydrolase superfamily protein	AT1G05450	Bifunctional inhibitor/lipid-transfer protein/seed storage 2S albumin superfamily protein	AT1G08100	Nitrate transporter 2.2
AT1G02460	Pectin lyase-like superfamily protein	AT1G05680	Uridine diphosphate glycosyltransferase 74E2	AT1G11300	Protein serine/threonine kinases;protein kinases;ATP binding;sugar binding;kinases;carbohydrate binding
AT1G02740	MRG family protein	AT1G05690	BTB and TAZ domain protein 3	AT1G11655	Hypothetical protein
AT1G03700	Uncharacterised protein family (UPF0497)	AT1G10530	D-ribose-binding periplasmic protein	AT1G12110	Nitrate transporter 1.1
AT1G05650	Pectin lyase-like superfamily protein	AT1G11080	Serine carboxypeptidase-like 31	AT1G13090	Cytochrome P450, family 71, subfamily B, polypeptide 28
AT1G07610	Metallothionein 1C	AT1G12940	Nitrate transporter2.5	AT1G13300	Myb-like transcription factor family protein
AT1G08650	Phosphoenolpyruvate carboxylase kinase 1	AT1G13420	Sulfotransferase 4B	AT1G13430	Sulfotransferase 4C
AT1G09540	Myb domain protein 61	AT1G13700	6-phosphogluconolactonase 1	AT1G13440	Glyceraldehyde-3-phosphate dehydrogenase C2
AT1G09812	Multidrug resistance protein	AT1G14120	2-oxoglutarate (2OG) and Fe(II)-dependent oxygenase superfamily protein	AT1G14340	RNA-binding (RRM/RBD/RNP motifs) family protein
AT1G10385	Vps51/Vps67 family (components of vesicular transport) protein	AT1G15180	MATE efflux family protein	AT1G15290	Tetratricopeptide repeat (TPR)-like superfamily protein
AT1G13110	Cytochrome P450, family 71 subfamily B, polypeptide 7	AT1G15380	Lactoylglutathione lyase / glyoxalase I family protein	AT1G16170	Ephrin-A3 protein
AT1G13245	ROTUNDIFOLIA like 17	AT1G16530	ASYMMETRIC LEAVES 2-like 9	AT1G19050	Response regulator 7
AT1G13500	Protein of unknown function (DUF1262)	AT1G19020	CDP-diacylglycerol-glycerol-3-phosphate 3-phosphatidyltransferase	AT1G20640	Plant regulator RWP-RK family protein
AT1G13510	Protein of unknown function (DUF1262)	AT1G19330	Histone deacetylase complex subunit	AT1G21890	Nodulin MtN21 /EamA-like transporter family protein
AT1G14185	Glucose-methanol-choline (GMC) oxidoreductase family protein	AT1G20070	Hypothetical protein	AT1G22160	Protein of unknown function (DUF581)
AT1G14780	MAC/Perforin domain-containing protein	AT1G20380	Prolyl oligopeptidase family protein	AT1G22500	RING/U-box superfamily protein
AT1G16220	Protein phosphatase 2C family protein	AT1G21320	Nucleotide binding;nucleic acid binding	AT1G22650	Plant neutral invertase family protein
AT1G16390	Organic cation/carnitine transporter 3	AT1G22065	Hypothetical protein	AT1G22710	Sucrose-proton symporter 2
AT1G16420	Metacaspase 8	AT1G22150	Sulfate transporter 1;3	AT1G23090	Sulfate transporter 91
AT1G18590	Sulfotransferase 17	AT1G23160	Auxin-responsive GH3 family protein	AT1G23870	Trehalose-phosphatase/synthase 9
AT1G18970	Germin-like protein 4	AT1G23210	Glycosyl hydrolase 9B6	AT1G24280	Glucose-6-phosphate dehydrogenase 3
AT1G19250	Flavin-dependent monooxygenase 1	AT1G23730	Beta carbonic anhydrase 3	AT1G25550	Myb-like transcription factor family protein
AT1G21000	PLATZ transcription factor family protein	AT1G26730	EXS (ERD1/XPR1/SYG1) family protein	AT1G28260	Telomerase activating protein Est1
AT1G21360	Glycolipid transfer protein 2	AT1G30500	Nuclear factor Y, subunit A7	AT1G28660	GDSL-like Lipase/Acylhydrolase superfamily protein
AT1G21390	Embryo defective 2170	AT1G31320	LOB domain-containing protein 4	AT1G30260	Galactosyltransferase family protein
AT1G22170	Phosphoglycerate mutase family protein	AT1G33670	Leucine-rich repeat (LRR) family protein	AT1G30510	Root FNR 2
AT1G23140	Calcium-dependent lipid-binding (CaLB domain) family protein	AT1G33840	Protein of unknown function (DUF567)	AT1G33340	ENTH/ANTH/VHS superfamily protein
AT1G23310	Glutamate:glyoxylate aminotransferase	AT1G35140	Phosphate-responsive 1 family protein	AT1G35560	TCP family transcription factor
AT1G24270	Hypothetical protein	AT1G43910	P-loop containing nucleoside triphosphate hydrolases superfamily protein	AT1G43650	Nodulin MtN21 /EamA-like transporter family protein
AT1G27170	Transmembrane receptors;ATP binding	AT1G45616	Receptor like protein 6	AT1G43710	Pyridoxal phosphate (PLP)-dependent transferases superfamily protein
AT1G27200	Domain of unknown function (DUF23)	AT1G47395	Hypothetical protein	AT1G44160	HSP40/DnaJ peptide-binding protein
AT1G28330	Dormancy-associated protein-like 1	AT1G49100	Leucine-rich repeat protein kinase family protein	AT1G49160	Protein kinase superfamily protein
AT1G30270	CBL-interacting protein kinase 23	AT1G49450	Transducin/WD40 repeat-like superfamily protein	AT1G49230	RING/U-box superfamily protein
AT1G30840	Purine permease 4	AT1G55020	Lipoxygenase 1	AT1G49500	Transcription initiation factor TFIID subunit 1b-like protein
AT1G31200	Phloem protein 2-A9	AT1G55790	Domain of unknown function (DUF2431)	AT1G49860	Glutathione S-transferase (class phi) 14
AT1G31230	Aspartate kinase-homoserine dehydrogenase i	AT1G56430	Nicotianamine synthase 4	AT1G52700	Alpha/beta-Hydrolases superfamily protein
AT1G31770	ATP-binding cassette 14	AT1G59940	Response regulator 3	AT1G55580	GRAS family transcription factor
AT1G32380	Phosphoribosyl pyrophosphate (PRPP) synthase 2	AT1G61340	F-box family protein	AT1G58080	ATP phosphoribosyl transferase 1
AT1G32920	Hypothetical protein	AT1G62280	SLAC1 homologue 1	AT1G58684	Ribosomal protein S5 family protein
AT1G32950	Subtilase family protein	AT1G65860	Flavin-monooxygenase glucosinolate S-oxygenase 1	AT1G60050	Nodulin MtN21 /EamA-like transporter family protein
AT1G33440	Major facilitator superfamily protein	AT1G67100	LOB domain-containing protein 40	AT1G61740	Sulfite exporter TauE/SafE family protein
AT1G34060	Pyridoxal phosphate (PLP)-dependent transferases superfamily protein	AT1G68238	Transmembrane protein	AT1G62262	SLAC1 homologue 4
AT1G35180	TRAM, LAG1 and CLN8 (TLC) lipid-sensing domain containing protein	AT1G70290	Trehalose-6-phosphatase synthase S8	AT1G63940	Monodehydroascorbate reductase 6
AT1G37130	Nitrate reductase 2	AT1G70830	MLP-like protein 28	AT1G64170	Cation/H+ exchanger 16
AT1G47128	Granulin repeat cysteine protease family protein	AT1G73165	CLAVATA3/ESR-RELATED 1	AT1G64190	6-phosphogluconate dehydrogenase family protein
AT1G48870	Transducin/WD40 repeat-like superfamily protein	AT1G78020	Protein of unknown function (DUF581)	AT1G64590	NAD(P)-binding Rossmann-fold superfamily protein
AT1G49000	Transmembrane protein	AT1G78990	HXXXD-type acyl-transferase family protein	AT1G65486	Transmembrane protein
AT1G50400	Eukaryotic porin family protein	AT1G79310	Metacaspase 7	AT1G65900	Plant/protein
AT1G53510	Mitogen-activated protein kinase 18	AT1G80440	Galactose oxidase/kelch repeat superfamily protein	AT1G66140	Zinc finger protein 4
AT1G53980	Ubiquitin-like superfamily protein	AT2G03760	Sulphotransferase 12	AT1G67110	Cytochrome P450, family 735, subfamily A, polypeptide 2
AT1G55760	BTB/POZ domain-containing protein	AT2G17450	RING-H2 finger A3A	AT1G67810	Sulfur E2
AT1G57990	Purine permease 18	AT2G17845	NAD(P)-binding Rossmann-fold superfamily protein	AT1G68670	Myb-like transcription factor family protein
AT1G58340	MATE efflux family protein	AT2G18193	P-loop containing nucleoside triphosphate hydrolases superfamily protein	AT1G68740	EXS (ERD1/XPR1/SYG1) family protein
AT1G59740	Major facilitator superfamily protein	AT2G20800	NAD(P)H dehydrogenase B4	AT1G68825	ROTUNDIFOLIA like 15
AT1G59960	NAD(P)-linked oxidoreductase superfamily protein	AT2G21210	SAUR-like auxin-responsive protein family	AT1G69260	ABI five binding protein
AT1G59970	Matrixin family protein	AT2G21640	A protein of unknown function that is a marker for oxidative stress response	AT1G69440	Argonaute family protein
AT1G60140	Trehalose phosphate synthase	AT2G24400	SAUR-like auxin-responsive protein family	AT1G70260	Nodulin MtN21 /EamA-like transporter family protein
AT1G61660	Basic helix-loop-helix (bHLH) DNA-binding superfamily protein	AT2G25150	HXXXD-type acyl-transferase family protein	AT1G70410	Beta carbonic anhydrase 4
AT1G62180	5'adenylylphosphosulfate reductase 2	AT2G25900	Zinc finger C-x8-C-x5-C-x3-H type family protein	AT1G70420	Protein of unknown function (DUF1645)
AT1G63570	Receptor-like protein kinase-related family protein	AT2G26400	Acireductone dioxygenase 3	AT1G73010	Phosphate starvation-induced gene 2
AT1G63880	Disease resistance protein (TIR-NBS-LRR class) family	AT2G26530	Protein of unknown function (DUF1645)	AT1G73220	Organic cation/carnitine transporter1
AT1G64500	Glutaredoxin family protein	AT2G27690	Cytochrome P450, family 94, subfamily C, polypeptide 1	AT1G76350	Plant regulator RWP-RK family protein
AT1G65845	Transmembrane protein	AT2G28270	Cysteine/Histidine-rich C1 domain family protein	AT1G76680	12-oxophytodienoate reductase 1
AT1G66930	Protein kinase superfamily protein	AT2G31081	CLAVATA3/ESR-RELATED 4	AT1G77400	Extensin-like protein
AT1G67910	Hypothetical protein	AT2G31082	CLAVATA3/ESR-RELATED 7	AT1G78050	Phosphoglycerate/bisphosphoglycerate mutase
AT1G67920	Hypothetical protein	AT2G31083	CLAVATA3/ESR-RELATED 5	AT1G78090	Trehalose-6-phosphate phosphatase
AT1G68660	Ribosomal protein L12/ ATP-dependent Clp protease adaptor protein ClpS family protein	AT2G31085	CLAVATA3/ESR-RELATED 6	AT1G79320	Metacaspase 6
AT1G69530	Expansin A1	AT2G34000	RING/U-box superfamily protein	AT1G80380	P-loop containing nucleoside triphosphate hydrolases superfamily protein
AT1G70790	Calcium-dependent lipid-binding (CaLB domain) family protein	AT2G34390	NOD26-like intrinsic protein 2;1	AT2G02990	Ribonuclease 1
AT1G71015	Plastid movement impaired protein	AT2G34490	Cytochrome P450, family 710, subfamily A, polypeptide 2	AT2G03360	Glycosyltransferase family 61 protein
AT1G71970	Hypothetical protein	AT2G37180	Aquaporin-like superfamily protein	AT2G04070	MATE efflux family protein
AT1G72140	Major facilitator superfamily protein	AT2G37960	Myosin-M heavy protein	AT2G14920	Sulfotransferase 4A
AT1G72220	RING/U-box superfamily protein	AT2G38823	Hypothetical protein	AT2G15620	Nitrite reductase 1
AT1G72760	Protein kinase superfamily protein	AT2G38920	SPX (SYG1/Pho81/XPR1) domain-containing protein / zinc finger (C3HC4-type RING finger) protein-related	AT2G17500	Auxin efflux carrier family protein
AT1G72920	Toll-Interleukin-Resistance (TIR) domain family protein	AT2G39310	Jacalin-related lectin 22	AT2G17820	Histidine kinase 1
AT1G72940	Toll-Interleukin-Resistance (TIR) domain-containing protein	AT2G41100	Calcium-binding EF hand family protein	AT2G18690	Transmembrane protein
AT1G73290	Serine carboxypeptidase-like 5	AT2G41240	Basic helix-loop-helix protein 100	AT2G22122	Hypothetical protein
AT1G73500	MAP kinase kinase 9	AT2G41730	Expression in rosette leaves is activated by high concentration of boron	AT2G22200	Integrase-type DNA-binding superfamily protein
AT1G73920	Alpha/beta-Hydrolases superfamily protein	AT2G43390	Hypothetical protein	AT2G23170	Auxin-responsive GH3 family protein
AT1G74090	Desulfo-glucosinolate sulfotransferase 18	AT2G43570	Chitinase, putative	AT2G25980	Mannose-binding lectin superfamily protein
AT1G74440	Protein of unknown function (DUF962)	AT2G43590	Chitinase family protein	AT2G26980	CBL-interacting protein kinase 3
AT1G74660	Mini zinc finger 1	AT2G45560	Cytochrome P450, family 76, subfamily C, polypeptide 1	AT2G27505	FBD-like domain family protein
AT1G74710	ADC synthase superfamily protein	AT2G45970	Cytochrome P450, family 86, subfamily A, polypeptide 8	AT2G27510	Ferredoxin 3
AT1G74940	Protein of unknown function (DUF581)	AT2G46660	Cytochrome P450, family 78, subfamily A, polypeptide 6	AT2G27830	Hypothetical protein
AT1G77145	Protein of unknown function (DUF506)	AT3G01260	Galactose mutarotase-like superfamily protein	AT2G28570	Hypothetical protein
AT1G77760	Nitrate reductase 1	AT3G01350	Major facilitator superfamily protein	AT2G29990	Alternative NAD(P)H dehydrogenase 2
AT1G77765	Transmembrane protein	AT3G05690	Nuclear factor Y, subunit A2	AT2G30040	Mitogen-activated protein kinase kinase kinase 14
AT1G78000	Sulfate transporter 1;2	AT3G05937	Hypothetical protein	AT2G31380	Salt tolerance homologue
AT1G79180	Myb domain protein 63	AT3G06020	Protein of unknown function (DUF3049)	AT2G32560	F-box family protein
AT1G80310	Sulfate transmembrane transporters	AT3G10320	Glycosyltransferase family 61 protein	AT2G33240	Myosin XI D
AT2G03370	Glycosyltransferase family 61 protein	AT3G11180	2-oxoglutarate (2OG) and Fe(II)-dependent oxygenase superfamily protein	AT2G33550	Homeodomain-like superfamily protein
AT2G03505	Carbohydrate-binding X8 domain superfamily protein	AT3G12230	Serine carboxypeptidase-like 14	AT2G33710	Integrase-type DNA-binding superfamily protein
AT2G03590	Ureide permease 1	AT3G13403	Defensin-like (DEFL) family protein	AT2G36580	Pyruvate kinase family protein
AT2G15320	Leucine-rich repeat (LRR) family protein	AT3G14540	Terpenoid cyclases/Protein prenyltransferases superfamily protein	AT2G41290	Strictosidine synthase-like 2
AT2G15830	Hypothetical protein	AT3G14550	Geranylgeranyl pyrophosphate synthase 3	AT2G41310	Response regulator 3
AT2G16060	Hemoglobin 1	AT3G16240	Delta tonoplast integral protein	AT2G41560	Autoinhibited Ca(2+)-ATPase, isoform 4
AT2G16660	Major facilitator superfamily protein	AT3G18773	RING/U-box superfamily protein	AT2G43500	Plant regulator RWP-RK family protein
AT2G16890	UDP-Glycosyltransferase superfamily protein	AT3G22370	Alternative oxidase 1A	AT2G44280	Major facilitator superfamily protein
AT2G17060	Disease resistance protein (TIR-NBS-LRR class) family	AT3G22740	Homocysteine S-methyltransferase 3	AT2G47160	HCO3- transporter family
AT2G18450	Succinate dehydrogenase 1-2	AT3G22750	Protein kinase superfamily protein	AT2G48080	Oxidoreductase, 2OG-Fe(II) oxygenase family protein
AT2G18960	H(+)-ATPase 1	AT3G23170	A proline/serine rich protein of unknown function	AT3G01420	Peroxidase superfamily protein
AT2G19060	SGNH hydrolase-type esterase superfamily protein	AT3G26450	Polyketide cyclase/dehydrase and lipid transport superfamily protein	AT3G02850	STELAR K+ outward rectifier
AT2G20030	RING/U-box superfamily protein	AT3G27150	Galactose oxidase/kelch repeat superfamily protein	AT3G07350	Protein of unknown function (DUF506)
AT2G20880	Integrase-type DNA-binding superfamily protein	AT3G32040	Terpenoid synthases superfamily protein	AT3G07390	Auxin-responsive family protein
AT2G23000	Serine carboxypeptidase-like 10	AT3G43190	Sucrose synthase 4	AT3G10520	Haemoglobin 2
AT2G23030	SNF1-related protein kinase 2.9	AT3G44290	NAC domain containing protein 60	AT3G11402	Cysteine/Histidine-rich C1 domain family protein
AT2G23300	Leucine-rich repeat protein kinase family protein	AT3G44326	F-box family protein	AT3G13730	Cytochrome P450, family 90, subfamily D, polypeptide 1
AT2G23790	Protein of unknown function (DUF607)	AT3G46890	Maternal effect embryo arrest protein	AT3G15650	Alpha/beta-Hydrolases superfamily protein
AT2G24720	Glutamate receptor 2.2	AT3G47110	Leucine-rich repeat protein kinase family protein	AT3G15760	Cytochrome P450 family protein
AT2G25090	CBL-interacting protein kinase 16	AT3G47720	Similar to RCD one 4	AT3G16560	Protein phosphatase 2C family protein
AT2G26820	Phloem protein 2-A3	AT3G48100	Response regulator 5	AT3G17609	HY5-homolog
AT2G28400	Protein of unknown function, DUF584	AT3G49580	Response to low sulfur 1	AT3G18560	Hypothetical protein
AT2G28460	Cysteine/Histidine-rich C1 domain family protein	AT3G50930	Cytochrome BC1 synthesis	AT3G19030	Transcription initiation factor TFIID subunit 1b-like protein
AT2G28780	P-hydroxybenzoic acid efflux pump subunit	AT3G54530	Hypothetical protein	AT3G22942	G-protein gamma subunit 2
AT2G29750	UDP-glucosyl transferase 71C1	AT3G54830	Transmembrane amino acid transporter family protein	AT3G25790	Myb-like transcription factor family protein
AT2G30670	NAD(P)-binding Rossmann-fold superfamily protein	AT3G56620	Nodulin MtN21 /EamA-like transporter family protein	AT3G26210	Cytochrome P450, family 71, subfamily B, polypeptide 23
AT2G31160	Protein of unknown function (DUF640)	AT3G58190	Lateral organ boundaries-domain 29	AT3G29034	Transmembrane protein
AT2G31180	Myb domain protein 14	AT3G59340	Eukaryotic protein of unknown function (DUF914)	AT3G44540	Fatty acid reductase 4
AT2G32140	Transmembrane receptors	AT3G61430	Plasma membrane intrinsic protein 1A	AT3G46650	UDP-Glycosyltransferase superfamily protein
AT2G32960	Phosphotyrosine protein phosphatases superfamily protein	AT4G01380	Plastocyanin-like domain-containing protein	AT3G46880	Hypothetical protein
AT2G33830	Dormancy/auxin associated family protein	AT4G01630	Expansin A17	AT3G47980	Integral membrane HPP family protein
AT2G34355	Major facilitator superfamily protein	AT4G02330	Plant invertase/pectin methylesterase inhibitor superfamily	AT3G48360	BTB and TAZ domain protein 2
AT2G34810	FAD-binding Berberine family protein	AT4G03540	Uncharacterised protein family (UPF0497)	AT3G48990	AMP-dependent synthetase and ligase family protein
AT2G35370	Glycine decarboxylase complex H	AT4G04630	Protein of unknown function, DUF584	AT3G49940	LOB domain-containing protein 38
AT2G39050	Hydroxyproline-rich glycoprotein family protein	AT4G08950	Phosphate-responsive 1 family protein	AT3G50480	Homolog of RPW8 4
AT2G39420	Alpha/beta-Hydrolases superfamily protein	AT4G11390	Cysteine/Histidine-rich C1 domain family protein	AT3G50700	Indeterminate(ID)-domain 2
AT2G40250	SGNH hydrolase-type esterase superfamily protein	AT4G11650	Osmotin 34	AT3G52360	Transmembrane protein
AT2G40970	Homeodomain-like superfamily protein	AT4G12440	Adenine phosphoribosyl transferase 4	AT3G52840	Beta-galactosidase 2
AT2G41440	Agamous-like MADS-box protein	AT4G12490	Bifunctional inhibitor/lipid-transfer protein/seed storage 2S albumin superfamily protein	AT3G57040	Response regulator 9
AT2G41480	Peroxidase superfamily protein	AT4G15660	Thioredoxin superfamily protein	AT3G57920	Squamosa promoter binding protein-like 15
AT2G41850	Polygalacturonase abscission zone A. thaliana	AT4G16008	Hypothetical protein	AT3G58610	Ketol-acid reductoisomerase
AT2G42060	Cysteine/Histidine-rich C1 domain family protein	AT4G16370	Oligopeptide transporter	AT3G60750	Transketolase
AT2G42070	Nudix hydrolase homolog 23	AT4G18880	Heat shock transcription factor A4A	AT3G61060	Phloem protein 2-A13
AT2G43000	NAC domain containing protein 42	AT4G19810	Glycosyl hydrolase family protein with chitinase insertion domain	AT3G61880	Cytochrome p450 78a9
AT2G43050	Plant invertase/pectin methylesterase inhibitor superfamily	AT4G23570	Phosphatase-related	AT3G61890	Homeobox 12
AT2G43760	Molybdopterin biosynthesis MoaE family protein	AT4G24010	Cellulose synthase like G1	AT3G62930	Thioredoxin superfamily protein
AT2G46620	P-loop containing nucleoside triphosphate hydrolases superfamily protein	AT4G27410	NAC (No Apical Meristem) domain transcriptional regulator superfamily protein	AT3G63110	Isopentenyltransferase 3
AT3G01080	WRKY DNA-binding protein 58	AT4G28040	Nodulin MtN21 /EamA-like transporter family protein	AT4G02380	Senescence-associated gene 21
AT3G01290	SPFH/Band 7/PHB domain-containing membrane-associated protein family	AT4G28140	Integrase-type DNA-binding superfamily protein	AT4G02810	Protein of unknown function (DUF3049)
AT3G01760	Transmembrane amino acid transporter family protein	AT4G29740	Cytokinin oxidase 4	AT4G05070	Wound-responsive family protein
AT3G01990	ACT domain repeat 6	AT4G30270	Xyloglucan endotransglucosylase/hydrolase 24	AT4G05390	Root FNR 1
AT3G02020	Aspartate kinase 3	AT4G32480	Protein of unknown function (DUF506)	AT4G08300	Nodulin MtN21 /EamA-like transporter family protein
AT3G03040	F-box/RNI-like superfamily protein	AT4G35420	Dihydroflavonol 4-reductase-like1	AT4G09620	Mitochondrial transcription termination factor family protein
AT3G03870	Transmembrane protein	AT4G36570	RAD-like 3	AT4G10310	High-affinity K+ transporter 1
AT3G05320	O-fucosyltransferase family protein	AT4G36610	Alpha/beta-Hydrolases superfamily protein	AT4G11020	Hypothetical protein
AT3G05630	Phospholipase D P2	AT4G39510	Cytochrome P450, family 96, subfamily A, polypeptide 12	AT4G12290	Copper amine oxidase family protein
AT3G07900	O-fucosyltransferase family protein	AT4G39770	Haloacid dehalogenase-like hydrolase (HAD) superfamily protein	AT4G12500	Bifunctional inhibitor/lipid-transfer protein/seed storage 2S albumin superfamily protein
AT3G09240	Protein kinase protein with tetratricopeptide repeat domain	AT5G04770	Cationic amino acid transporter 6	AT4G15340	Pentacyclic triterpene synthase 1
AT3G11280	Duplicated homeodomain-like superfamily protein	AT5G06510	Nuclear factor Y, subunit A10	AT4G15610	Uncharacterised protein family (UPF0497)
AT3G12750	Zinc transporter 1 precursor	AT5G09570	Cox19-like CHCH family protein	AT4G16920	Disease resistance protein (TIR-NBS-LRR class) family
AT3G13840	GRAS family transcription factor	AT5G11590	Integrase-type DNA-binding superfamily protein	AT4G17670	Protein of unknown function (DUF581)
AT3G14060	Hypothetical protein	AT5G11920	6-&1-fructan exohydrolase	AT4G18340	Glycosyl hydrolase superfamily protein
AT3G14260	Protein of unknown function (DUF567)	AT5G15725	Transmembrane protein	AT4G18510	CLAVATA3/ESR-related 2
AT3G14395	Unknown protein that is conserved among monocots and dicots	AT5G16230	Plant stearoyl-acyl-carrier-protein desaturase family protein	AT4G19160	Transglutaminase family protein
AT3G16360	HPT phosphotransmitter 4	AT5G19040	Isopentenyltransferase 5	AT4G19920	Toll-Interleukin-Resistance (TIR) domain family protein
AT3G17510	CBL-interacting protein kinase 1	AT5G22390	Protein of unknown function (DUF3049)	AT4G21120	Amino acid transporter 1
AT3G17690	Cyclic nucleotide gated channel 19	AT5G23660	Homolog of Medicago truncatula MTN3	AT4G21400	Cysteine-rich RLK (RECEPTOR-like protein kinase) 28
AT3G19970	Alpha/beta-Hydrolases superfamily protein	AT5G24660	Response to low sulfur 2	AT4G23700	Cation/H+ exchanger 17
AT3G20340	Expression of the gene is downregulated in the presence of paraquat, an inducer of photoxidative stress	AT5G24920	Glutamine dumper 5	AT4G24620	Phosphoglucose isomerase 1
AT3G21720	Isocitrate lyase	AT5G37990	S-adenosyl-L-methionine-dependent methyltransferases superfamily protein	AT4G24670	Tryptophan aminotransferase related 2
AT3G22800	Leucine-rich repeat (LRR) family protein	AT5G38000	Zinc-binding dehydrogenase family protein	AT4G25220	Root hair specific 15
AT3G22840	Chlorophyll A-B binding family protein	AT5G38020	S-adenosyl-L-methionine-dependent methyltransferases superfamily protein	AT4G25760	Glutamine dumper 2
AT3G23630	Isopentenyltransferase 7	AT5G39050	HXXXD-type acyl-transferase family protein	AT4G25835	P-loop containing nucleoside triphosphate hydrolases superfamily protein
AT3G23730	Xyloglucan endotransglucosylase/hydrolase 16	AT5G43450	2-oxoglutarate (2OG) and Fe(II)-dependent oxygenase superfamily protein	AT4G29905	Hypothetical protein
AT3G24290	Ammonium transporter 1;5	AT5G45080	Phloem protein 2-A6	AT4G31910	HXXXD-type acyl-transferase family protein
AT3G25717	ROTUNDIFOLIA like 16	AT5G46240	Potassium channel in Arabidopsis thaliana 1	AT4G33040	Thioredoxin superfamily protein
AT3G25770	Allene oxide cyclase 2	AT5G47000	Peroxidase superfamily protein	AT4G33960	Hypothetical protein
AT3G26240	Cysteine/Histidine-rich C1 domain family protein	AT5G47220	Ethylene responsive element binding factor 2	AT4G34419	Hypothetical protein
AT3G28910	Myb domain protein 30	AT5G47230	Ethylene responsive element binding factor 5	AT4G34760	SAUR-like auxin-responsive protein family
AT3G44800	Meprin and TRAF (MATH) homology domain-containing protein	AT5G47450	Tonoplast intrinsic protein 2;3	AT4G36010	Pathogenesis-related thaumatin superfamily protein
AT3G44820	Phototropic-responsive NPH3 family protein	AT5G48410	Glutamate receptor 1.3	AT4G36040	Chaperone DnaJ-domain superfamily protein
AT3G45160	Putative membrane lipoprotein	AT5G48430	Eukaryotic aspartyl protease family protein	AT4G36060	Basic helix-loop-helix (bHLH) DNA-binding superfamily protein
AT3G46640	Homeodomain-like superfamily protein	AT5G51440	HSP20-like chaperones superfamily protein	AT4G36670	Major facilitator superfamily protein
AT3G47030	F-box and associated interaction domains-containing protein	AT5G51470	Auxin-responsive GH3 family protein	AT4G37240	HTH-type transcriptional regulator
AT3G48340	Cysteine proteinases superfamily protein	AT5G52940	Protein of unknown function (DUF295)	AT4G37540	LOB domain-containing protein 39
AT3G48740	Nodulin MtN3 family protein	AT5G53830	VQ motif-containing protein	AT4G38470	ACT-like protein tyrosine kinase family protein
AT3G50160	Plant protein of unknown function (DUF247)	AT5G56100	Glycine-rich protein / oleosin	AT4G38810	Calcium-binding EF-hand family protein
AT3G50260	Cooperatively regulated by ethylene and jasmonate 1	AT5G57560	Xyloglucan endotransglucosylase/hydrolase family protein	AT4G39780	Integrase-type DNA-binding superfamily protein
AT3G50660	Cytochrome P450 superfamily protein	AT5G58360	Ovate family protein 3	AT4G39795	Protein of unknown function (DUF581)
AT3G50800	Hypothetical protein	AT5G62420	NAD(P)-linked oxidoreductase superfamily protein	AT5G01340	Mitochondrial substrate carrier family protein
AT3G50900	Hypothetical protein	AT5G62480	Glutathione S-transferase tau 9	AT5G01740	Nuclear transport factor 2 (NTF2) family protein
AT3G54140	Peptide transporter 1	AT5G62920	Response regulator 6	AT5G03330	Cysteine proteinases superfamily protein
AT3G54600	Class I glutamine amidotransferase-like superfamily protein	AT5G64810	WRKY DNA-binding protein 51	AT5G04120	Phosphoglycerate mutase family protein
AT3G55090	ABC-2 type transporter family protein	AT5G66170	Sulfurtransferase 18	AT5G04140	Glutamate synthase 1
AT3G55290	NAD(P)-binding Rossmann-fold superfamily protein	AT5G66610	DA1-related protein 7	AT5G05400	LRR and NB-ARC domains-containing disease resistance protein
AT3G55940	Phosphoinositide-specific phospholipase C family protein	AT4G21730	Pseudogene of N-ethylmaleimide sensitive factor (NSF)	AT5G06570	Alpha/beta-Hydrolases superfamily protein
AT3G57062	Transmembrane protein	AT2G17330	Putative obtusifoliol 14-alpha demethylase. Expressed pseudogene.	AT5G07680	NAC domain containing protein 80
AT3G57630	Exostosin family protein	AT4G16870	Transposable_element_gene	AT5G08010	Hypothetical protein
AT3G58620	Tetratricopetide-repeat thioredoxin-like 4			AT5G08360	Protein of unknown function (DUF789)
AT3G58990	Isopropylmalate isomerase 1			AT5G10210	Nitric oxide synthase-interacting protein
AT3G59710	NAD(P)-binding Rossmann-fold superfamily protein			AT5G12860	Dicarboxylate transporter 1
AT3G60690	SAUR-like auxin-responsive protein family			AT5G13110	Glucose-6-phosphate dehydrogenase 2
AT3G61190	BON association protein 1			AT5G13420	Aldolase-type TIM barrel family protein
AT3G61830	Auxin response factor 18			AT5G14070	Thioredoxin superfamily protein
AT4G00630	K+ efflux antiporter 2			AT5G14700	NAD(P)-binding Rossmann-fold superfamily protein
AT4G00940	Dof-type zinc finger DNA-binding family protein			AT5G14760	L-aspartate oxidase
AT4G01890	Pectin lyase-like superfamily protein			AT5G15830	Basic leucine-zipper 3
AT4G02920	Hypothetical protein			AT5G19140	Aluminium induced protein with YGL and LRDR motifs
AT4G03500	Ankyrin repeat family protein			AT5G19600	Sulfate transporter 3;5
AT4G04810	Methionine sulfoxide reductase B4			AT5G19970	GRAS family transcription factor family protein
AT4G04955	Allantoinase			AT5G20410	Monogalactosyldiacylglycerol synthase 2
AT4G08040	1-aminocyclopropane-1-carboxylate synthase 11			AT5G21950	Alpha/beta-Hydrolases superfamily protein
AT4G08290	Nodulin MtN21 /EamA-like transporter family protein			AT5G24120	Sigma factor E
AT4G10500	2-oxoglutarate (2OG) and Fe(II)-dependent oxygenase superfamily protein			AT5G26010	Protein phosphatase 2C family protein
AT4G12270	Copper amine oxidase family protein			AT5G28610	LOW protein: ATP-dependent RNA helicase DRS1-like protein
AT4G13130	Cysteine/Histidine-rich C1 domain family protein			AT5G35630	Glutamine synthetase 2
AT4G13500	Transmembrane protein			AT5G36140	Cytochrome P450, family 716, subfamily A, polypeptide 2
AT4G13510	Ammonium transporter 1;1			AT5G36150	Putative pentacyclic triterpene synthase 3
AT4G13620	Integrase-type DNA-binding superfamily protein			AT5G37260	Homeodomain-like superfamily protein
AT4G15290	Cellulose synthase family protein			AT5G37980	Zinc-binding dehydrogenase family protein
AT4G15370	Baruol synthase 1			AT5G38450	Cytochrome P450, family 735, subfamily A, polypeptide 1
AT4G16190	Papain family cysteine protease			AT5G39590	TLD-domain containing nucleolar protein
AT4G16950	Disease resistance protein (TIR-NBS-LRR class) family			AT5G40850	Urophorphyrin methylase 1
AT4G17680	SBP (S-ribonuclease binding protein) family protein			AT5G41670	6-phosphogluconate dehydrogenase family protein
AT4G18050	P-glycoprotein 9			AT5G42840	Cysteine/Histidine-rich C1 domain family protein
AT4G19680	Iron regulated transporter 2			AT5G42990	Ubiquitin-conjugating enzyme 18
AT4G20010	Plastid transcriptionally active 9			AT5G44390	FAD-binding Berberine family protein
AT4G21350	Plant U-box 8			AT5G45220	Disease resistance protein (TIR-NBS-LRR class) family
AT4G21410	Cysteine-rich RLK (RECEPTOR-like protein kinase) 29			AT5G45650	Subtilase family protein
AT4G22070	WRKY DNA-binding protein 31			AT5G47240	Nudix hydrolase homolog 8
AT4G23870	Hypothetical protein			AT5G47560	Tonoplast dicarboxylate transporter
AT4G25560	Myb domain protein 18			AT5G48070	Xyloglucan endotransglucosylase/hydrolase 20
AT4G25620	Hydroxyproline-rich glycoprotein family protein			AT5G50200	Nitrate transmembrane transporters
AT4G26890	Mitogen-activated protein kinase kinase kinase 16			AT5G52050	MATE efflux family protein
AT4G26970	Aconitase 2			AT5G52260	Myb domain protein 19
AT4G27070	Tryptophan synthase beta-subunit 2			AT5G52790	CBS domain-containing protein with a domain of unknown function (DUF21)
AT4G27850	Glycine-rich protein family			AT5G53460	NADH-dependent glutamate synthase 1
AT4G28530	NAC domain containing protein 74			AT5G54130	Calcium-binding endonuclease/exonuclease/phosphatase family
AT4G30110	Heavy metal atpase 2			AT5G55050	GDSL-like Lipase/Acylhydrolase superfamily protein
AT4G30190	H(+)-ATPase 2			AT5G56080	Nicotianamine synthase 2
AT4G30420	Nodulin MtN21 /EamA-like transporter family protein			AT5G56840	Myb-like transcription factor family protein
AT4G32810	Carotenoid cleavage dioxygenase 8			AT5G58900	Homeodomain-like transcriptional regulator
AT4G33050	Calmodulin-binding family protein			AT5G59080	Hypothetical protein
AT4G33150	Lysine-ketoglutarate reductase/saccharopine dehydrogenase bifunctional enzyme			AT5G60770	Nitrate transporter 2.4
AT4G33330	Plant glycogenin-like starch initiation protein 3			AT5G61010	Exocyst subunit exo70 family protein E2
AT4G34740	GLN phosphoribosyl pyrophosphate amidotransferase 2			AT5G62430	Cycling DOF factor 1
AT4G34750	SAUR-like auxin-responsive protein family			AT5G62720	Integral membrane HPP family protein
AT4G34800	SAUR-like auxin-responsive protein family			AT5G63160	BTB and TAZ domain protein 1
AT4G34860	Plant neutral invertase family protein			AT5G64120	Peroxidase superfamily protein
AT4G34950	Major facilitator superfamily protein			AT5G64410	Oligopeptide transporter 4
AT4G36380	Cytochrome P450 superfamily protein			AT5G65030	Nitric oxide synthase-interacting protein
AT4G36880	Cysteine proteinase1			AT5G65210	BZIP transcription factor family protein
AT4G37050	PATATIN-like protein 4			AT5G65660	Hydroxyproline-rich glycoprotein family protein
AT4G37300	Maternal effect embryo arrest 59			AT5G65980	Auxin efflux carrier family protein
AT4G37550	Acetamidase/Formamidase family protein			AT5G66530	Galactose mutarotase-like superfamily protein
AT4G37580	Acyl-CoA N-acyltransferases (NAT) superfamily protein			AT5G67420	LOB domain-containing protein 37
AT4G37690	Galactosyl transferase GMA12/MNN10 family protein			AT5G67430	Acyl-CoA N-acyltransferases (NAT) superfamily protein
AT4G37800	Xyloglucan endotransglucosylase/hydrolase 7			AT1G13448	Potential natural antisense gene, locus overlaps with AT1G13450
AT5G01220	Sulfoquinovosyldiacylglycerol 2			AT3G27884	Has been identified as a translated small open reading frame by ribosome profiling.
AT5G03230	Protein of unknown function, DUF584			AT3G57157	Has been identified as a translated small open reading frame by ribosome profiling.
AT5G03380	Heavy metal transport/detoxification superfamily protein
AT5G03390	Protein of unknown function (DUF295)
AT5G04250	Cysteine proteinases superfamily protein
AT5G04540	Myotubularin-like phosphatases II superfamily
AT5G04590	Sulfite reductase
AT5G04730	Ankyrin-repeat containing protein
AT5G04950	Nicotianamine synthase 1
AT5G05600	2-oxoglutarate (2OG) and Fe(II)-dependent oxygenase superfamily protein
AT5G06300	Putative lysine decarboxylase family protein
AT5G07890	Myosin heavy chain-related
AT5G09800	ARM repeat superfamily protein
AT5G10030	TGACG motif-binding factor 4
AT5G10770	Eukaryotic aspartyl protease family protein
AT5G11570	Major facilitator superfamily protein
AT5G14060	Aspartate kinase family protein
AT5G14470	GHMP kinase family protein
AT5G15180	Peroxidase superfamily protein
AT5G15290	Uncharacterised protein family (UPF0497)
AT5G17350	Hypothetical protein
AT5G17780	Alpha/beta-Hydrolases superfamily protein
AT5G17860	Calcium exchanger 7
AT5G17880	Disease resistance protein (TIR-NBS-LRR class)
AT5G18130	Transmembrane protein
AT5G19220	ADP glucose pyrophosphorylase large subunit 1
AT5G20540	BREVIS RADIX-like 4
AT5G23220	Nicotinamidase 3
AT5G24910	Cytochrome P450, family 714, subfamily A, polypeptide 1
AT5G25250	SPFH/Band 7/PHB domain-containing membrane-associated protein family
AT5G25610	BURP domain-containing protein
AT5G26200	Mitochondrial substrate carrier family protein
AT5G27100	Glutamate receptor 2.1
AT5G36130	Cytochrome P450 superfamily protein
AT5G36180	Serine carboxypeptidase-like 1
AT5G38540	Mannose-binding lectin superfamily protein
AT5G38700	Cotton fiber protein
AT5G39100	Germin-like protein 6
AT5G40470	RNI-like superfamily protein
AT5G40780	Lysine histidine transporter 1
AT5G41610	Cation/H+ exchanger 18
AT5G41680	Protein kinase superfamily protein
AT5G41800	Transmembrane amino acid transporter family protein
AT5G42830	HXXXD-type acyl-transferase family protein
AT5G43520	Cysteine/Histidine-rich C1 domain family protein
AT5G44130	FASCICLIN-like arabinogalactan protein 13 precursor
AT5G45095	Hypothetical protein
AT5G46050	Peptide transporter 3
AT5G47330	Alpha/beta-Hydrolases superfamily protein
AT5G48370	Thioesterase/thiol ester dehydrase-isomerase superfamily protein
AT5G48400	Glutamate receptor family protein
AT5G50800	Nodulin MtN3 family protein
AT5G51460	Haloacid dehalogenase-like hydrolase (HAD) superfamily protein
AT5G51760	Protein phosphatase 2C family protein
AT5G52870	Membrane-associated kinase regulator
AT5G52882	P-loop containing nucleoside triphosphate hydrolases superfamily protein
AT5G54170	Polyketide cyclase/dehydrase and lipid transport superfamily protein
AT5G54660	HSP20-like chaperones superfamily protein
AT5G54810	Tryptophan synthase beta-subunit 1
AT5G56520	Hypothetical protein
AT5G57685	Glutamine dumper 3
AT5G58320	Kinase interacting (KIP1-like) family protein
AT5G58690	Phosphatidylinositol-speciwc phospholipase C5
AT5G58700	Phosphatidylinositol-speciwc phospholipase C4
AT5G59540	2-oxoglutarate (2OG) and Fe(II)-dependent oxygenase superfamily protein
AT5G59780	Myb domain protein 59
AT5G59930	Cysteine/Histidine-rich C1 domain family protein
AT5G60142	AP2/B3-like transcriptional factor family protein
AT5G60660	pPlasma membrane intrinsic protein 2;4
AT5G61290	Flavin-binding monooxygenase family protein
AT5G61412	Hypothetical protein
AT5G61420	Myb domain protein 28
AT5G61430	NAC domain containing protein 100
AT5G62100	BCL-2-associated athanogene 2
AT5G62630	Hipl2 protein precursor
AT5G62900	Basic-leucine zipper transcription factor K
AT5G63130	Octicosapeptide/Phox/Bem1p family protein
AT5G63780	RING/FYVE/PHD zinc finger superfamily protein
AT5G64100	Peroxidase superfamily protein
AT5G64750	Integrase-type DNA-binding superfamily protein
AT5G65010	Asparagine synthetase 2
AT5G65140	Haloacid dehalogenase-like hydrolase (HAD) superfamily protein
AT5G65800	ACC synthase 5
AT1G50055	Trans-acting siRNA1b primary transcript (TAS1b). Regulated by miR173.
AT3G52748	A translated small open reading frame by ribosome profiling
AT5G49790	Transposable_element_gene
