# Supplementary material for: The Arabidopsis NLP7 gene regulates nitrate signaling via NRT1.1–dependent pathway in the presence of ammonium
Source: Sci Rep. 2018 Jan 24;8:1487. doi: 10.1038/s41598-018-20038-4 (PMC5784019; doi:10.1038/s41598-018-20038-4)
Supplement: Supplementary file 4 — Supplementary Dataset 3 [file 41598_2018_20038_MOESM4_ESM.xls]

## Sheet: Sheet1
Supplementary Dataset 3. Genes regulated by both NLP7 and NRT1.1.
342 changed genes in both nlp7-4 and chl1-13 compared to the wild type
Genes ID	DESCRIPTION
AT1G01580	Ferric reduction oxidase 2
AT1G02030	C2H2-like zinc finger protein
AT1G02040	C2H2-type zinc finger family protein
AT1G02310	Glycosyl hydrolase superfamily protein
AT1G02460	Pectin lyase-like superfamily protein
AT1G02740	MRG family protein
AT1G02920	Glutathione S-transferase 7
AT1G03700	Uncharacterised protein family (UPF0497)
AT1G03850	Glutaredoxin family protein
AT1G05650	Pectin lyase-like superfamily protein
AT1G07610	Metallothionein 1C
AT1G08650	Phosphoenolpyruvate carboxylase kinase 1
AT1G09540	Myb domain protein 61
AT1G09812	Multidrug resistance protein
AT1G10385	Vps51/Vps67 family (components of vesicular transport) protein
AT1G11080	Serine carboxypeptidase-like 31
AT1G13110	Cytochrome P450, family 71 subfamily B, polypeptide 7
AT1G13245	ROTUNDIFOLIA like 17
AT1G13500	Protein of unknown function (DUF1262)
AT1G13510	Protein of unknown function (DUF1262)
AT1G13700	6-phosphogluconolactonase 1
AT1G14185	Glucose-methanol-choline (GMC) oxidoreductase family protein
AT1G14780	MAC/Perforin domain-containing protein
AT1G15380	Lactoylglutathione lyase / glyoxalase I family protein
AT1G16220	Protein phosphatase 2C family protein
AT1G16390	Organic cation/carnitine transporter 3
AT1G16420	Metacaspase 8
AT1G18590	Sulfotransferase 17
AT1G18970	Germin-like protein 4
AT1G19250	Flavin-dependent monooxygenase 1
AT1G21000	PLATZ transcription factor family protein
AT1G21360	Glycolipid transfer protein 2
AT1G21390	Embryo defective 2170
AT1G22170	Phosphoglycerate mutase family protein
AT1G23140	Calcium-dependent lipid-binding (CaLB domain) family protein
AT1G23310	Glutamate:glyoxylate aminotransferase
AT1G24270	Hypothetical protein
AT1G27170	Transmembrane receptors;ATP binding
AT1G27200	Domain of unknown function (DUF23)
AT1G28330	Dormancy-associated protein-like 1
AT1G30270	CBL-interacting protein kinase 23
AT1G30840	Purine permease 4
AT1G31200	Phloem protein 2-A9
AT1G31230	Aspartate kinase-homoserine dehydrogenase i
AT1G31770	ATP-binding cassette 14
AT1G32380	Phosphoribosyl pyrophosphate (PRPP) synthase 2
AT1G32920	Hypothetical protein
AT1G32950	Subtilase family protein
AT1G33440	Major facilitator superfamily protein
AT1G34060	Pyridoxal phosphate (PLP)-dependent transferases superfamily protein
AT1G35180	TRAM, LAG1 and CLN8 (TLC) lipid-sensing domain containing protein
AT1G37130	Nitrate reductase 2
AT1G45616	Receptor like protein 6
AT1G47128	Granulin repeat cysteine protease family protein
AT1G48870	Transducin/WD40 repeat-like superfamily protein
AT1G50400	Eukaryotic porin family protein
AT1G53510	Mitogen-activated protein kinase 18
AT1G53980	Ubiquitin-like superfamily protein
AT1G55760	BTB/POZ domain-containing protein
AT1G57990	Purine permease 18
AT1G58340	MATE efflux family protein
AT1G59740	Major facilitator superfamily protein
AT1G59960	NAD(P)-linked oxidoreductase superfamily protein
AT1G59970	Matrixin family protein
AT1G61660	Basic helix-loop-helix (bHLH) DNA-binding superfamily protein
AT1G62180	5'adenylylphosphosulfate reductase 2
AT1G63880	Disease resistance protein (TIR-NBS-LRR class) family
AT1G64500	Glutaredoxin family protein
AT1G65845	Transmembrane protein
AT1G66930	Protein kinase superfamily protein
AT1G67920	AT1G67920
AT1G68660	Ribosomal protein L12/ ATP-dependent Clp protease adaptor protein ClpS family protein
AT1G69530	Expansin A1
AT1G70290	Trehalose-6-phosphatase synthase S8
AT1G70790	Calcium-dependent lipid-binding (CaLB domain) family protein
AT1G71015	Plastid movement impaired protein
AT1G71970	Hypothetical protein
AT1G72140	Major facilitator superfamily protein
AT1G72220	RING/U-box superfamily protein
AT1G72760	Protein kinase superfamily protein
AT1G72920	Toll-Interleukin-Resistance (TIR) domain family protein
AT1G72940	Toll-Interleukin-Resistance (TIR) domain-containing protein
AT1G73290	Serine carboxypeptidase-like 5
AT1G73500	MAP kinase kinase 9
AT1G73920	Alpha/beta-Hydrolases superfamily protein
AT1G74090	Desulfo-glucosinolate sulfotransferase 18
AT1G74440	Protein of unknown function (DUF962)
AT1G74660	Mini zinc finger 1
AT1G74710	ADC synthase superfamily protein
AT1G74940	Protein of unknown function (DUF581)
AT1G77145	Protein of unknown function (DUF506)
AT1G77760	Nitrate reductase 1
AT1G77765	Transmembrane protein
AT1G79180	Myb domain protein 63
AT1G80310	Sulfate transmembrane transporters
AT1G80440	Galactose oxidase/kelch repeat superfamily protein
AT2G03370	Glycosyltransferase family 61 protein
AT2G03505	Carbohydrate-binding X8 domain superfamily protein
AT2G03590	Ureide permease 1
AT2G15320	Leucine-rich repeat (LRR) family protein
AT2G15830	Hypothetical protein
AT2G16060	Hemoglobin 1
AT2G16660	Major facilitator superfamily protein
AT2G16890	UDP-Glycosyltransferase superfamily protein
AT2G17060	Disease resistance protein (TIR-NBS-LRR class) family
AT2G18960	H(+)-ATPase 1
AT2G19060	SGNH hydrolase-type esterase superfamily protein
AT2G20030	RING/U-box superfamily protein
AT2G20880	Integrase-type DNA-binding superfamily protein
AT2G21210	SAUR-like auxin-responsive protein family
AT2G23000	Serine carboxypeptidase-like 10
AT2G23300	Leucine-rich repeat protein kinase family protein
AT2G23790	Protein of unknown function (DUF607)
AT2G24720	Glutamate receptor 2.2
AT2G25900	Zinc finger C-x8-C-x5-C-x3-H type family protein
AT2G26820	Phloem protein 2-A3
AT2G28400	Protein of unknown function, DUF584
AT2G28460	Cysteine/Histidine-rich C1 domain family protein
AT2G28780	P-hydroxybenzoic acid efflux pump subunit
AT2G29750	UDP-glucosyl transferase 71C1
AT2G30670	NAD(P)-binding Rossmann-fold superfamily protein
AT2G31160	Protein of unknown function (DUF640)
AT2G31180	Myb domain protein 14
AT2G32140	Transmembrane receptors
AT2G32960	Phosphotyrosine protein phosphatases superfamily protein
AT2G34000	RING/U-box superfamily protein
AT2G34810	FAD-binding Berberine family protein
AT2G35370	Glycine decarboxylase complex H
AT2G39050	Hydroxyproline-rich glycoprotein family protein
AT2G39420	Alpha/beta-Hydrolases superfamily protein
AT2G40250	SGNH hydrolase-type esterase superfamily protein
AT2G40970	Homeodomain-like superfamily protein
AT2G41440	Agamous-like MADS-box protein
AT2G41480	Peroxidase superfamily protein
AT2G41850	Polygalacturonase abscission zone A. thaliana
AT2G42060	Cysteine/Histidine-rich C1 domain family protein
AT2G42070	Nudix hydrolase homolog 23
AT2G43000	NAC domain containing protein 42
AT2G43050	Plant invertase/pectin methylesterase inhibitor superfamily
AT2G43760	Molybdopterin biosynthesis MoaE family protein
AT2G46620	P-loop containing nucleoside triphosphate hydrolases superfamily protein
AT3G01080	WRKY DNA-binding protein 58
AT3G01290	SPFH/Band 7/PHB domain-containing membrane-associated protein family
AT3G01760	Transmembrane amino acid transporter family protein
AT3G01990	ACT domain repeat 6
AT3G02020	Aspartate kinase 3
AT3G03040	F-box/RNI-like superfamily protein
AT3G03870	Transmembrane protein
AT3G05320	O-fucosyltransferase family protein
AT3G05630	Phospholipase D P2
AT3G06020	Protein of unknown function (DUF3049)
AT3G07900	O-fucosyltransferase family protein
AT3G09240	Protein kinase protein with tetratricopeptide repeat domain
AT3G11280	Duplicated homeodomain-like superfamily protein
AT3G12750	Zinc transporter 1 precursor
AT3G14060	Hypothetical protein
AT3G14260	Protein of unknown function (DUF567)
AT3G14395	MITE ATTACK TRIGGERED IMMUNITY 1
AT3G16360	HPT phosphotransmitter 4
AT3G17690	Cyclic nucleotide gated channel 19
AT3G18773	RING/U-box superfamily protein
AT3G19970	Alpha/beta-Hydrolases superfamily protein
AT3G20340	An inducer of photoxidative stress
AT3G21720	Isocitrate lyase
AT3G22800	Leucine-rich repeat (LRR) family protein
AT3G22840	Chlorophyll A-B binding family protein
AT3G23630	Isopentenyltransferase 7
AT3G23730	Xyloglucan endotransglucosylase/hydrolase 16
AT3G24290	Ammonium transporter 1;5
AT3G25717	ROTUNDIFOLIA like 16
AT3G25770	Allene oxide cyclase 2
AT3G26240	Cysteine/Histidine-rich C1 domain family protein
AT3G26450	Polyketide cyclase/dehydrase and lipid transport superfamily protein
AT3G28910	Myb domain protein 30
AT3G44326	F-box family protein
AT3G44800	Meprin and TRAF (MATH) homology domain-containing protein
AT3G44820	Phototropic-responsive NPH3 family protein
AT3G45160	Putative membrane lipoprotein
AT3G46640	Homeodomain-like superfamily protein
AT3G47030	F-box and associated interaction domains-containing protein
AT3G48340	Cysteine proteinases superfamily protein
AT3G48740	Nodulin MtN3 family protein
AT3G50160	Plant protein of unknown function (DUF247)
AT3G50260	Cooperatively regulated by ethylene and jasmonate 1
AT3G50660	Cytochrome P450 superfamily protein
AT3G50800	Hypothetical protein
AT3G50900	Hypothetical protein
AT3G54140	Peptide transporter 1
AT3G54600	Class I glutamine amidotransferase-like superfamily protein
AT3G55090	ABC-2 type transporter family protein
AT3G55290	NAD(P)-binding Rossmann-fold superfamily protein
AT3G55940	Phosphoinositide-specific phospholipase C family protein
AT3G57062	Transmembrane protein
AT3G57630	Exostosin family protein
AT3G58620	Tetratricopetide-repeat thioredoxin-like 4
AT3G58990	Isopropylmalate isomerase 1
AT3G59710	NAD(P)-binding Rossmann-fold superfamily protein
AT3G60690	SAUR-like auxin-responsive protein family
AT3G61190	BON association protein 1
AT3G61830	Auxin response factor 18
AT4G00630	K+ efflux antiporter 2
AT4G00940	Dof-type zinc finger DNA-binding family protein
AT4G01890	Pectin lyase-like superfamily protein
AT4G02920	Hypothetical protein
AT4G03500	Ankyrin repeat family protein
AT4G03540	Uncharacterised protein family (UPF0497)
AT4G04810	Methionine sulfoxide reductase B4
AT4G04955	Allantoinase
AT4G08040	1-aminocyclopropane-1-carboxylate synthase 11
AT4G08290	Nodulin MtN21 /EamA-like transporter family protein
AT4G10500	2-oxoglutarate (2OG) and Fe(II)-dependent oxygenase superfamily protein
AT4G11390	Cysteine/Histidine-rich C1 domain family protein
AT4G12270	Copper amine oxidase family protein
AT4G12490	Bifunctional inhibitor/lipid-transfer protein/seed storage 2S albumin superfamily protein
AT4G13130	Cysteine/Histidine-rich C1 domain family protein
AT4G13500	Transmembrane protein
AT4G13510	Ammonium transporter 1;1
AT4G13620	Integrase-type DNA-binding superfamily protein
AT4G15290	Cellulose synthase family protein
AT4G15370	Baruol synthase 1
AT4G16190	Papain family cysteine protease
AT4G16950	Disease resistance protein (TIR-NBS-LRR class) family
AT4G17680	SBP (S-ribonuclease binding protein) family protein
AT4G18050	P-glycoprotein 9
AT4G19680	Iron regulated transporter 2
AT4G20010	Plastid transcriptionally active 9
AT4G21350	Plant U-box 8
AT4G21410	Cysteine-rich RLK (RECEPTOR-like protein kinase) 29
AT4G22070	WRKY DNA-binding protein 31
AT4G23870	Hypothetical protein
AT4G25560	Myb domain protein 18
AT4G25620	Hydroxyproline-rich glycoprotein family protein
AT4G26890	Mitogen-activated protein kinase kinase kinase 16
AT4G26970	Aconitase 2
AT4G27070	Tryptophan synthase beta-subunit 2
AT4G27410	NAC (No Apical Meristem) domain transcriptional regulator superfamily protein
AT4G27850	Glycine-rich protein family
AT4G28530	NAC domain containing protein 74
AT4G30190	H(+)-ATPase 2
AT4G30420	Nodulin MtN21 /EamA-like transporter family protein
AT4G32810	Carotenoid cleavage dioxygenase 8
AT4G33050	Calmodulin-binding family protein
AT4G33150	Lysine-ketoglutarate reductase/saccharopine dehydrogenase bifunctional enzyme
AT4G33330	Plant glycogenin-like starch initiation protein 3
AT4G34740	GLN phosphoribosyl pyrophosphate amidotransferase 2
AT4G34750	SAUR-like auxin-responsive protein family
AT4G34800	SAUR-like auxin-responsive protein family
AT4G34860	Plant neutral invertase family protein
AT4G34950	Major facilitator superfamily protein
AT4G36880	Cysteine proteinase1
AT4G37050	PATATIN-like protein 4
AT4G37550	Acetamidase/Formamidase family protein
AT4G37580	Acyl-CoA N-acyltransferases (NAT) superfamily protein
AT4G37690	Galactosyl transferase GMA12/MNN10 family protein
AT4G37800	Xyloglucan endotransglucosylase/hydrolase 7
AT4G39510	Cytochrome P450, family 96, subfamily A, polypeptide 12
AT5G01220	Sulfoquinovosyldiacylglycerol 2
AT5G03230	Protein of unknown function, DUF584
AT5G03380	Heavy metal transport/detoxification superfamily protein
AT5G03390	Protein of unknown function (DUF295)
AT5G04250	Cysteine proteinases superfamily protein
AT5G04540	Myotubularin-like phosphatases II superfamily
AT5G04590	Sulfite reductase
AT5G04950	Nicotianamine synthase 1
AT5G05600	2-oxoglutarate (2OG) and Fe(II)-dependent oxygenase superfamily protein
AT5G06300	Putative lysine decarboxylase family protein
AT5G07890	Myosin heavy chain-related
AT5G09800	ARM repeat superfamily protein
AT5G10030	TGACG motif-binding factor 4
AT5G10770	Eukaryotic aspartyl protease family protein
AT5G11570	Major facilitator superfamily protein
AT5G14060	Aspartate kinase family protein
AT5G14470	GHMP kinase family protein
AT5G15180	Peroxidase superfamily protein
AT5G15290	Uncharacterised protein family (UPF0497)
AT5G17350	Hypothetical protein
AT5G17780	Alpha/beta-Hydrolases superfamily protein
AT5G17860	Calcium exchanger 7
AT5G17880	Disease resistance protein (TIR-NBS-LRR class)
AT5G18130	Transmembrane protein
AT5G19040	Isopentenyltransferase 5
AT5G19220	ADP glucose pyrophosphorylase large subunit 1
AT5G20540	BREVIS RADIX-like 4
AT5G23220	Nicotinamidase 3
AT5G24910	Cytochrome P450, family 714, subfamily A, polypeptide 1
AT5G25250	SPFH/Band 7/PHB domain-containing membrane-associated protein family
AT5G25610	BURP domain-containing protein
AT5G26200	Mitochondrial substrate carrier family protein
AT5G36180	Serine carboxypeptidase-like 1
AT5G38540	Mannose-binding lectin superfamily protein
AT5G38700	Cotton fiber protein
AT5G39100	Germin-like protein 6
AT5G40470	RNI-like superfamily protein
AT5G40780	Lysine histidine transporter 1
AT5G41610	Cation/H+ exchanger 18
AT5G41680	Protein kinase superfamily protein
AT5G41800	Transmembrane amino acid transporter family protein
AT5G42830	HXXXD-type acyl-transferase family protein
AT5G43450	2-oxoglutarate (2OG) and Fe(II)-dependent oxygenase superfamily protein
AT5G43520	Cysteine/Histidine-rich C1 domain family protein
AT5G44130	FASCICLIN-like arabinogalactan protein 13 precursor
AT5G45095	Hypothetical protein
AT5G46050	Peptide transporter 3
AT5G47330	Alpha/beta-Hydrolases superfamily protein
AT5G48370	Thioesterase/thiol ester dehydrase-isomerase superfamily protein
AT5G48400	Glutamate receptor family protein
AT5G50800	Nodulin MtN3 family protein
AT5G51460	Haloacid dehalogenase-like hydrolase (HAD) superfamily protein
AT5G51760	Protein phosphatase 2C family protein
AT5G52870	MEMBRANE-ASSOCIATED KINASE REGULATOR
AT5G52882	P-loop containing nucleoside triphosphate hydrolases superfamily protein
AT5G54170	Polyketide cyclase/dehydrase and lipid transport superfamily protein
AT5G54660	HSP20-like chaperones superfamily protein
AT5G54810	Tryptophan synthase beta-subunit 1
AT5G56100	Glycine-rich protein / oleosin
AT5G56520	Hypothetical protein
AT5G57685	Glutamine dumper 3
AT5G58690	Phosphatidylinositol-speciwc phospholipase C5
AT5G58700	Phosphatidylinositol-speciwc phospholipase C4
AT5G59540	2-oxoglutarate (2OG) and Fe(II)-dependent oxygenase superfamily protein
AT5G59780	Myb domain protein 59
AT5G59930	Cysteine/Histidine-rich C1 domain family protein
AT5G60142	AP2/B3-like transcriptional factor family protein
AT5G60660	Plasma membrane intrinsic protein 2;4
AT5G61290	Flavin-binding monooxygenase family protein
AT5G61412	Hypothetical protein
AT5G61420	Myb domain protein 28
AT5G61430	NAC domain containing protein 100
AT5G62100	BCL-2-associated athanogene 2
AT5G62630	Hipl2 protein precursor
AT5G62900	Basic-leucine zipper transcription factor K
AT5G63130	Octicosapeptide/Phox/Bem1p family protein
AT5G63780	RING/FYVE/PHD zinc finger superfamily protein
AT5G64100	Peroxidase superfamily protein
AT5G64750	Integrase-type DNA-binding superfamily protein
AT5G65010	Asparagine synthetase 2
AT5G65140	Haloacid dehalogenase-like hydrolase (HAD) superfamily protein
AT5G65800	ACC synthase 5
AT5G66170	Sulfurtransferase 18
AT1G50055	Trans-acting siRNA1b primary transcript
AT3G52748	SHORT OPEN READING FRAME 4
AT5G49790	Transposable_element_gene
