# Supplementary material for: The Arabidopsis NLP7 gene regulates nitrate signaling via NRT1.1–dependent pathway in the presence of ammonium
Source: Sci Rep. 2018 Jan 24;8:1487. doi: 10.1038/s41598-018-20038-4 (PMC5784019; doi:10.1038/s41598-018-20038-4)
Supplement: Supplementary file 5 — Supplementary Dataset 4 [file 41598_2018_20038_MOESM5_ESM.xls]

## Sheet: Sheet1
Supplementary Dataset 4. Genes regulated by exclusively NLP7 or NRT1.1.
186 changed genes in exclusively nlp7-4 compared to the wild type		143 changed genes in exclusively chl1-13 compared to the wild type
Genes ID	DESCRIPTION	Genes ID	DESCRIPTION
AT1G02930	Glutathione S-transferase 6	AT1G02640	Beta-xylosidase 2
AT1G05450	Bifunctional inhibitor/lipid-transfer protein/seed storage 2S albumin superfamily protein	AT1G04770	Tetratricopeptide repeat (TPR)-like superfamily protein
AT1G05680	Uridine diphosphate glycosyltransferase 74E2	AT1G06830	Glutaredoxin family protein
AT1G05690	BTB and TAZ domain protein 3	AT1G11655	Hypothetical protein
AT1G10530	D-ribose-binding periplasmic protein	AT1G13090	Cytochrome P450, family 71, subfamily B, polypeptide 28
AT1G12940	Nitrate transporter2.5	AT1G13430	Sulfotransferase 4C
AT1G13420	Sulfotransferase 4B	AT1G14340	RNA-binding (RRM/RBD/RNP motifs) family protein
AT1G14120	2-oxoglutarate (2OG) and Fe(II)-dependent oxygenase superfamily protein	AT1G15040	Class I glutamine amidotransferase-like superfamily protein
AT1G15180	MATE efflux family protein	AT1G15290	Tetratricopeptide repeat (TPR)-like superfamily protein
AT1G16530	ASYMMETRIC LEAVES 2-like 9	AT1G20640	Plant regulator RWP-RK family protein
AT1G19020	CDP-diacylglycerol-glycerol-3-phosphate 3-phosphatidyltransferase	AT1G22500	RING/U-box superfamily protein
AT1G19330	Histone deacetylase complex subunit	AT1G22710	Sucrose-proton symporter 2
AT1G20070	Hypothetical protein	AT1G23090	Sulfate transporter 91
AT1G20380	Prolyl oligopeptidase family protein	AT1G23390	Kelch repeat-containing F-box family protein
AT1G21320	Nucleotide binding;nucleic acid binding	AT1G28260	Telomerase activating protein Est1
AT1G22065	Hypothetical protein	AT1G28660	GDSL-like Lipase/Acylhydrolase superfamily protein
AT1G22150	Sulfate transporter 1;3	AT1G30260	Galactosyltransferase family protein
AT1G23160	Auxin-responsive GH3 family protein	AT1G43710	Pyridoxal phosphate (PLP)-dependent transferases superfamily protein
AT1G23210	Glycosyl hydrolase 9B6	AT1G44160	HSP40/DnaJ peptide-binding protein
AT1G23730	Beta carbonic anhydrase 3	AT1G49570	Peroxidase superfamily protein
AT1G26730	EXS (ERD1/XPR1/SYG1) family protein	AT1G52700	Alpha/beta-Hydrolases superfamily protein
AT1G30500	Nuclear factor Y, subunit A7	AT1G55580	GRAS family transcription factor
AT1G31320	LOB domain-containing protein 4	AT1G58080	ATP phosphoribosyl transferase 1
AT1G33670	Leucine-rich repeat (LRR) family protein	AT1G58684	Ribosomal protein S5 family protein
AT1G33840	Protein of unknown function (DUF567)	AT1G62262	SLAC1 homologue 4
AT1G35140	Phosphate-responsive 1 family protein	AT1G64170	Cation/H+ exchanger 16
AT1G43910	P-loop containing nucleoside triphosphate hydrolases superfamily protein	AT1G65486	Transmembrane protein
AT1G47395	Hypothetical protein	AT1G65900	Plant/protein
AT1G49000	Transmembrane protein	AT1G66140	Zinc finger protein 4
AT1G49100	Leucine-rich repeat protein kinase family protein	AT1G67110	Cytochrome P450, family 735, subfamily A, polypeptide 2
AT1G49450	Transducin/WD40 repeat-like superfamily protein	AT1G68825	ROTUNDIFOLIA like 15
AT1G55020	Lipoxygenase 1	AT1G69440	Argonaute family protein
AT1G55790	Domain of unknown function (DUF2431)	AT1G70420	Protein of unknown function (DUF1645)
AT1G56430	Nicotianamine synthase 4	AT1G71000	Chaperone DnaJ-domain superfamily protein
AT1G59940	Response regulator 3	AT1G73010	Phosphate starvation-induced gene 2
AT1G60140	Trehalose phosphate synthase	AT1G76350	Plant regulator RWP-RK family protein
AT1G61340	F-box family protein	AT1G76590	PLATZ transcription factor family protein
AT1G62280	SLAC1 homologue 1	AT1G76680	12-oxophytodienoate reductase 1
AT1G63570	Receptor-like protein kinase-related family protein	AT1G77400	Extensin-like protein
AT1G65860	Flavin-monooxygenase glucosinolate S-oxygenase 1	AT1G77990	STAS domain / Sulfate transporter family
AT1G67100	LOB domain-containing protein 40	AT2G02990	Ribonuclease 1
AT1G67910	Hypothetical protein	AT2G03360	Glycosyltransferase family 61 protein
AT1G68238	Transmembrane protein	AT2G04070	MATE efflux family protein
AT1G70830	MLP-like protein 28	AT2G13360	Alanine:glyoxylate aminotransferase
AT1G73165	CLAVATA3/ESR-RELATED 1	AT2G14920	Sulfotransferase 4A
AT1G78000	Sulfate transporter 1;2	AT2G17820	Histidine kinase 1
AT1G78020	Protein of unknown function (DUF581)	AT2G18690	Transmembrane protein
AT1G78990	HXXXD-type acyl-transferase family protein	AT2G18700	Trehalose phosphatase/synthase 11
AT1G79310	Metacaspase 7	AT2G22200	Integrase-type DNA-binding superfamily protein
AT2G03760	Sulphotransferase 12	AT2G23170	Auxin-responsive GH3 family protein
AT2G17450	RING-H2 finger A3A	AT2G25980	Mannose-binding lectin superfamily protein
AT2G17845	NAD(P)-binding Rossmann-fold superfamily protein	AT2G26150	Heat shock transcription factor A2
AT2G18193	P-loop containing nucleoside triphosphate hydrolases superfamily protein	AT2G27505	FBD-like domain family protein
AT2G18450	Succinate dehydrogenase 1-2	AT2G27830	Hypothetical protein
AT2G20800	NAD(P)H dehydrogenase B4	AT2G28570	Hypothetical protein
AT2G21640	Unknown protein that is a marker for oxidative stress response	AT2G29990	Alternative NAD(P)H dehydrogenase 2
AT2G23030	SNF1-related protein kinase 2.9	AT2G30040	Mitogen-activated protein kinase kinase kinase 14
AT2G24400	SAUR-like auxin-responsive protein family	AT2G31380	Salt tolerance homologue
AT2G25090	CBL-interacting protein kinase 16	AT2G32560	F-box family protein
AT2G25150	HXXXD-type acyl-transferase family protein	AT2G33240	Myosin XI D
AT2G26400	Acireductone dioxygenase 3	AT2G33710	Integrase-type DNA-binding superfamily protein
AT2G26530	Protein of unknown function (DUF1645)	AT2G36580	Pyruvate kinase family protein
AT2G27690	Cytochrome P450, family 94, subfamily C, polypeptide 1	AT2G41290	Strictosidine synthase-like 2
AT2G28270	Cysteine/Histidine-rich C1 domain family protein	AT2G44280	Major facilitator superfamily protein
AT2G31081	CLAVATA3/ESR-RELATED 4	AT3G01420	Peroxidase superfamily protein
AT2G31082	CLAVATA3/ESR-RELATED 7	AT3G07390	Auxin-responsive family protein
AT2G31083	CLAVATA3/ESR-RELATED 5	AT3G10520	Haemoglobin 2
AT2G31085	CLAVATA3/ESR-RELATED 6	AT3G11402	Cysteine/Histidine-rich C1 domain family protein
AT2G33830	Dormancy/auxin associated family protein	AT3G15450	Aluminium induced protein with YGL and LRDR motifs
AT2G34355	Major facilitator superfamily protein	AT3G15630	Plant/protein
AT2G34390	NOD26-like intrinsic protein 2;1	AT3G17609	HY5-homolog
AT2G34490	Cytochrome P450, family 710, subfamily A, polypeptide 2	AT3G26210	Cytochrome P450, family 71, subfamily B, polypeptide 23
AT2G37180	Aquaporin-like superfamily protein	AT3G29034	Transmembrane protein
AT2G37960	Myosin-M heavy protein	AT3G44540	Fatty acid reductase 4
AT2G38823	Hypothetical protein	AT3G49940	LOB domain-containing protein 38
AT2G38920	SPX (SYG1/Pho81/XPR1) domain-containing protein / zinc finger (C3HC4-type RING finger) protein-related	AT3G50480	Homolog of RPW8 4
AT2G39310	Jacalin-related lectin 22	AT3G50700	Indeterminate(ID)-domain 2
AT2G41100	Calcium-binding EF hand family protein	AT3G57040	Response regulator 9
AT2G41240	Basic helix-loop-helix protein 100	AT3G57920	Squamosa promoter binding protein-like 15
AT2G41730	Expression in rosette leaves is activated by high concentration of boron	AT3G58610	Ketol-acid reductoisomerase
AT2G43390	Hypothetical protein	AT3G59940	Galactose oxidase/kelch repeat superfamily protein
AT2G43570	Chitinase, putative	AT3G61060	Phloem protein 2-A13
AT2G43590	Chitinase family protein	AT3G61890	Homeobox 12
AT2G45560	Cytochrome P450, family 76, subfamily C, polypeptide 1	AT4G00910	Aluminium activated malate transporter family protein
AT2G45970	Cytochrome P450, family 86, subfamily A, polypeptide 8	AT4G04750	Major facilitator superfamily protein
AT2G46660	Cytochrome P450, family 78, subfamily A, polypeptide 6	AT4G08300	Nodulin MtN21 /EamA-like transporter family protein
AT3G01260	Galactose mutarotase-like superfamily protein	AT4G09620	Mitochondrial transcription termination factor family protein
AT3G01350	Major facilitator superfamily protein	AT4G10310	High-affinity K+ transporter 1
AT3G05690	Nuclear factor Y, subunit A2	AT4G12290	Copper amine oxidase family protein
AT3G05937	Hypothetical protein	AT4G12500	Bifunctional inhibitor/lipid-transfer protein/seed storage 2S albumin superfamily protein
AT3G10320	Glycosyltransferase family 61 protein	AT4G15610	Uncharacterised protein family (UPF0497)
AT3G11180	2-oxoglutarate (2OG) and Fe(II)-dependent oxygenase superfamily protein	AT4G19160	Transglutaminase family protein
AT3G12230	Serine carboxypeptidase-like 14	AT4G19920	Toll-Interleukin-Resistance (TIR) domain family protein
AT3G13403	Defensin-like (DEFL) family protein	AT4G21120	Amino acid transporter 1
AT3G13840	GRAS family transcription factor	AT4G21250	Sulfite exporter TauE/SafE family protein
AT3G14540	Terpenoid cyclases/Protein prenyltransferases superfamily protein	AT4G21400	Cysteine-rich RLK (RECEPTOR-like protein kinase) 28
AT3G14550	Geranylgeranyl pyrophosphate synthase 3	AT4G23700	Cation/H+ exchanger 17
AT3G16240	Delta tonoplast integral protein	AT4G24620	Phosphoglucose isomerase 1
AT3G17510	CBL-interacting protein kinase 1	AT4G31710	Glutamate receptor 2.4
AT3G22370	Alternative oxidase 1A	AT4G31910	HXXXD-type acyl-transferase family protein
AT3G22740	Homocysteine S-methyltransferase 3	AT4G31940	Cytochrome P450, family 82, subfamily C, polypeptide 4
AT3G22750	Protein kinase superfamily protein	AT4G34760	SAUR-like auxin-responsive protein family
AT3G23170	A proline/serine rich protein	AT4G35270	Plant regulator RWP-RK family protein
AT3G27150	Galactose oxidase/kelch repeat superfamily protein	AT4G36010	Pathogenesis-related thaumatin superfamily protein
AT3G32040	Terpenoid synthases superfamily protein	AT4G36060	Basic helix-loop-helix (bHLH) DNA-binding superfamily protein
AT3G43190	Sucrose synthase 4	AT4G37240	HTH-type transcriptional regulator
AT3G44290	NAC domain containing protein 60	AT4G38810	Calcium-binding EF-hand family protein
AT3G46890	Maternal effect embryo arrest protein	AT5G03330	Cysteine proteinases superfamily protein
AT3G47110	Leucine-rich repeat protein kinase family protein	AT5G04140	Glutamate synthase 1
AT3G47720	Similar to RCD one 4	AT5G08010	Hypothetical protein
AT3G48100	Response regulator 5	AT5G08360	Protein of unknown function (DUF789)
AT3G49580	Response to low sulfur 1	AT5G12860	Dicarboxylate transporter 1
AT3G50930	Cytochrome BC1 synthesis	AT5G14070	Thioredoxin superfamily protein
AT3G54530	Hypothetical protein	AT5G14120	Major facilitator superfamily protein
AT3G54830	Transmembrane amino acid transporter family protein	AT5G14700	NAD(P)-binding Rossmann-fold superfamily protein
AT3G56620	Nodulin MtN21 /EamA-like transporter family protein	AT5G19140	Aluminium induced protein with YGL and LRDR motifs
AT3G58190	Lateral organ boundaries-domain 29	AT5G20250	Raffinose synthase family protein
AT3G59340	Eukaryotic protein of unknown function (DUF914)	AT5G20410	Monogalactosyldiacylglycerol synthase 2
AT3G61430	Plasma membrane intrinsic protein 1A	AT5G21950	Alpha/beta-Hydrolases superfamily protein
AT4G01380	Plastocyanin-like domain-containing protein	AT5G22920	CHY-type/CTCHY-type/RING-type Zinc finger protein
AT4G01630	Expansin A17	AT5G28610	ATP-dependent RNA helicase DRS1-like protein
AT4G02330	Plant invertase/pectin methylesterase inhibitor superfamily	AT5G42840	Cysteine/Histidine-rich C1 domain family protein
AT4G04630	Protein of unknown function, DUF584	AT5G42990	Ubiquitin-conjugating enzyme 18
AT4G08950	Phosphate-responsive 1 family protein	AT5G44390	FAD-binding Berberine family protein
AT4G11650	Osmotin 34	AT5G45220	Disease resistance protein (TIR-NBS-LRR class) family
AT4G12440	Adenine phosphoribosyl transferase 4	AT5G45650	Subtilase family protein
AT4G15660	Thioredoxin superfamily protein	AT5G47240	Nudix hydrolase homolog 8
AT4G16008	Hypothetical protein	AT5G48070	Xyloglucan endotransglucosylase/hydrolase 20
AT4G16370	Oligopeptide transporter	AT5G52260	Myb domain protein 19
AT4G18880	heat shock transcription factor A4A	AT5G53460	NADH-dependent glutamate synthase 1
AT4G19810	Glycosyl hydrolase family protein with chitinase insertion domain	AT5G54130	Calcium-binding endonuclease/exonuclease/phosphatase family
AT4G23570	Phosphatase-related	AT5G55050	GDSL-like Lipase/Acylhydrolase superfamily protein
AT4G24010	Cellulose synthase like G1	AT5G56840	Myb-like transcription factor family protein
AT4G28040	Nodulin MtN21 /EamA-like transporter family protein	AT5G58900	Homeodomain-like transcriptional regulator
AT4G28140	Integrase-type DNA-binding superfamily protein	AT5G60770	Nitrate transporter 2.4
AT4G29740	Cytokinin oxidase 4	AT5G61010	Exocyst subunit exo70 family protein E2
AT4G30110	Heavy metal atpase 2	AT5G64120	Peroxidase superfamily protein
AT4G30270	Xyloglucan endotransglucosylase/hydrolase 24	AT5G64410	Oligopeptide transporter 4
AT4G32480	Protein of unknown function (DUF506)	AT5G65030	Nitric oxide synthase-interacting protein
AT4G35420	Dihydroflavonol 4-reductase-like1	AT5G66530	Galactose mutarotase-like superfamily protein
AT4G36380	Cytochrome P450 superfamily protein	AT5G67430	Acyl-CoA N-acyltransferases (NAT) superfamily protein
AT4G36570	RAD-like 3	AT1G13448	Potential natural antisense gene, locus overlaps with AT1G13450
AT4G36610	Alpha/beta-Hydrolases superfamily protein	AT3G27884	A translated small open reading frame by ribosome profiling
AT4G37300	Maternal effect embryo arrest 59
AT4G39770	Haloacid dehalogenase-like hydrolase (HAD) superfamily protein
AT5G04730	Ankyrin-repeat containing protein
AT5G04770	Cationic amino acid transporter 6
AT5G06510	Nuclear factor Y, subunit A10
AT5G09570	Cox19-like CHCH family protein
AT5G11590	Integrase-type DNA-binding superfamily protein
AT5G11920	6-&1-fructan exohydrolase
AT5G15725	Transmembrane protein
AT5G16230	Plant stearoyl-acyl-carrier-protein desaturase family protein
AT5G22390	Protein of unknown function (DUF3049)
AT5G23660	Homolog of Medicago truncatula MTN3
AT5G24660	Response to low sulfur 2
AT5G24920	Glutamine dumper 5
AT5G27100	Glutamate receptor 2.1
AT5G36130	Cytochrome P450 superfamily protein
AT5G37990	S-adenosyl-L-methionine-dependent methyltransferases superfamily protein
AT5G38000	Zinc-binding dehydrogenase family protein
AT5G38020	S-adenosyl-L-methionine-dependent methyltransferases superfamily protein
AT5G39050	HXXXD-type acyl-transferase family protein
AT5G45080	Phloem protein 2-A6
AT5G46240	Potassium channel in Arabidopsis thaliana 1
AT5G47000	Peroxidase superfamily protein
AT5G47220	Ethylene responsive element binding factor 2
AT5G47230	Ethylene responsive element binding factor 5
AT5G47450	Tonoplast intrinsic protein 2;3
AT5G48410	Glutamate receptor 1.3
AT5G48430	Eukaryotic aspartyl protease family protein
AT5G51440	HSP20-like chaperones superfamily protein
AT5G51470	Auxin-responsive GH3 family protein
AT5G52940	Protein of unknown function (DUF295)
AT5G53830	VQ motif-containing protein
AT5G57560	Xyloglucan endotransglucosylase/hydrolase family protein
AT5G58320	Kinase interacting (KIP1-like) family protein
AT5G58360	Ovate family protein 3
AT5G62420	NAD(P)-linked oxidoreductase superfamily protein
AT5G62480	Glutathione S-transferase tau 9
AT5G62920	Response regulator 6
AT5G64810	WRKY DNA-binding protein 51
AT5G66610	DA1-related protein 7
AT4G21730	Pseudogene of N-ethylmaleimide sensitive factor
AT2G17330	Putative obtusifoliol 14-alpha demethylase
AT4G16870	Transposable_element_gene
