# Supplementary material for: The Arabidopsis NLP7 gene regulates nitrate signaling via NRT1.1–dependent pathway in the presence of ammonium
Source: Sci Rep. 2018 Jan 24;8:1487. doi: 10.1038/s41598-018-20038-4 (PMC5784019; doi:10.1038/s41598-018-20038-4)
Supplement: Supplementary file 6 — Supplementary Dataset 5 [file 41598_2018_20038_MOESM6_ESM.xls]

## Sheet: Sheet1
Supplementary Dataset 5. Four nitrogen-related clusters for genes regulated by NRT1.1 and NLP7.
GO_Term	pvalue	Genes ID	DESCRIPTION
cellular amino acid biosynthetic process	6.21e-05	AT5G14060	Lysine-sensitive aspartate kinase; CARAB-AK-LYS; ortholog
		AT5G54810	Tryptophan synthase beta subunit; TSB1; ortholog
		AT5G65010	Asparagine synthetase 2; ASN2; ortholog
		AT4G08040	1-Aminocyclopropane-1-carboxylate synthase 11; ACS11; ortholog
		AT5G65800	1-Aminocyclopropane-1-carboxylate synthase; ACS5; ortholog
		AT1G73500	MAP kinase kinase 9; MKK 9; ortholog
		AT3G58990	Isopropylmalate isomerase 1; IPMI 1; ortholog
		AT1G31230	Bifunctional aspartate kinase/homoserine dehydrogenase; At1g31230; ortholog
		AT4G27070	Tryptophan synthase beta 2; TSB2; ortholog
		AT1G62180	Adenosine 5'-phosphosulfate reductase; APR; ortholog
		AT1G23310	Alanine-2-oxoglutarate aminotransferase 1; AOAT1; ortholog
		AT3G02020	Aspartate kinase 3; AK3; ortholog
		AT2G43000	NAC domain containing protein 42; NAC042; ortholog
		AT3G11280	At3g11280; At3g11280; ortholog
		AT3G26450	Polyketide cyclase/dehydrase and lipid transport superfamily protein; At3g26450; ortholog
cellular amino acid metabolic process	0.000174	AT4G33150	Lysine-ketoglutarate reductase/saccharopine dehydrogenase; LKR/SDH; ortholog
		AT1G62180	Adenosine 5'-phosphosulfate reductase; APR; ortholog
		AT3G02020	Aspartate kinase 3; AK3; ortholog
		AT1G23310	Alanine-2-oxoglutarate aminotransferase 1; AOAT1; ortholog
		AT2G43000	NAC domain containing protein 42; NAC042; ortholog
		AT4G08040	1-Aminocyclopropane-1-carboxylate synthase 11; ACS11; ortholog
		AT4G27070	Tryptophan synthase beta 2; TSB2; ortholog
		AT5G14060	Lysine-sensitive aspartate kinase; CARAB-AK-LYS; ortholog
		AT5G65800	1-aminocyclopropane-1-carboxylate synthase; ACS5; ortholog
		AT2G35370	Glycine decarboxylase complex H protein; GDCH; ortholog
		AT4G34740	Glutamine 5-phosphoribosylpyrophosphate amidotransferase; At4g34740; ortholog
		AT3G58990	Isopropylmalate isomerase 1; IPMI 1; ortholog
		AT4G33050	Embryo sac development arrest 39; EDA 39; ortholog
		AT5G54810	Tryptophan synthase beta subunit; TSB1; ortholog
		AT1G31230	Bifunctional aspartate kinase/homoserine dehydrogenase; At1g31230; ortholog
		AT5G65010	Asparagine synthetase 2; ASN2; ortholog
		AT3G54600	Class I glutamine amidotransferase-like superfamily protein; DJ1F; ortholog
		AT3G26450	Polyketide cyclase/dehydrase and lipid transport superfamily protein; At3g26450; ortholog
		AT1G73500	MAP kinase kinase 9; MKK 9; ortholog
		AT3G11280	At3g11280; At3g11280; ortholog
response to nitrogen compound	0.00105	AT1G73500	MAP kinase kinase 9; MKK 9; ortholog
		AT5G63130	Octicosapeptide/Phox/Bem1p family protein; At5g63130; ortholog
		AT5G09800	ARM repeat superfamily protein; At5g09800; ortholog
		AT5G03380	Heavy metal transport/detoxification superfamily protein; At5g03380; ortholog
		AT2G21210	Small auxin upregulated RNA 6; SAUR6; ortholog
		AT3G50260	DREB and EAR motif protein 1; DEAR1; ortholog
		AT5G04950	Nicotianamide synthase 1; NAS1; ortholog
		AT5G48400	Glutamate receptor 1.2; GLR1.2; ortholog
		AT1G08650	Phosphoenolpyruvate carboxylase kinase 1; PPCK1; ortholog
		AT5G46050	NRT1/ PTR FAMILY 5.2; NPF5.2; ortholog
		AT4G33050	Embryo sac development arrest 39; EDA 39; ortholog
		AT3G19970	Alpha/beta-Hydrolases superfamily protein; At3g19970; ortholog
		AT2G24720	Glutamate receptor 2.2; GLR2.2; ortholog
		AT1G32920	Hypothetical protein; At1g32920; ortholog
		AT5G59780	MYB domain protein 59; At5g59780; ortholog
nitrogen compound transport	0.02518	AT2G03590	Ureide permease 1; UPS1; ortholog
		AT5G47330	Alpha/beta-Hydrolases superfamily protein; At5g47330; ortholog
		AT3G01760	Lysine-Histidine-Like transporter 6; LHT6; ortholog
		AT5G57685	Glutamine dumper 3; GDU3; ortholog
		AT3G54140	NRT1/ PTR FAMILY 8.1; NPF8.1; ortholog
		AT5G46050	NRT1/ PTR FAMILY 5.2; NPF5.2; ortholog
		AT1G57990	Purine permease 18; PUP18; ortholog
		AT1G30840	Purine permease 4; PUP4; ortholog
		AT5G41800	Transmembrane amino acid transporter family protein; At5g41800; ortholog
		AT1G59740	NRT1/ PTR FAMILY 4.3; NPF4.3; ortholog
		AT4G13510	Ammonium transporter 1;1; AMT1;1; ortholog
		AT3G24290	Ammonium transporter 1;5; AMT1;5; ortholog
		AT5G40780	Lysine histidine transporter 1; LHT1; ortholog
