# Supplementary material for: The Arabidopsis NLP7 gene regulates nitrate signaling via NRT1.1–dependent pathway in the presence of ammonium
Source: Sci Rep. 2018 Jan 24;8:1487. doi: 10.1038/s41598-018-20038-4 (PMC5784019; doi:10.1038/s41598-018-20038-4)
Supplement: Supplementary file 7 — Supplementary Dataset 6 [file 41598_2018_20038_MOESM7_ESM.xls]

## Sheet: Sheet1
Supplementary Dataset 6. Primers used in this paper.
AGI	Amplicon	Sequence (5’ – 3’)	direction
AT2G15620	NiR	TATCGGATTCATGGGATGCT	Forward
AT2G15620	NiR	AATGGAACCAACTCCGTGAC	Reverse
AT1G77760	NIA1	GTGATCCAGAGGACGAAACC	Forward
AT1G77760	NIA1	AACCTTCCTTTGCGATTTCA	Reverse
AT1G08090	NRT2.1	GCTTGCACGTTACCTGTGA	Forward
AT1G08090	NRT2.1	TCCTTGATGCATGTTCTTCTG	Reverse
AT1G13300	HRS1	CTCTACGGGCAAGACTACCG	Forward
AT1G13300	HRS1	ACCACGACCCCTTCACTATG	Reverse
AT3G25790	HHO1	CTAACCATTCAACGGCCAAC	Forward
AT3G25790	HHO1	TGGTGAGCTACACCGAAAAA	Reverse
AT1G12110	NRT1.1	CGTCTTTACAATTTCTACTG	Forward
AT1G12110	NRT1.1	TCATCATCCAACTCAATC	Reverse
AT4G24020	NLP7	ATAGCAACAACAACTTAT	Forward
AT4G24020	NLP7	ATTCTGAACCGTATTATG	Reverse
AT1G20010	Tubulin	ATCCGTGAAGAGTACCCAGAT	Forward
AT1G20010	Tubulin	AAGAACCATGCACTCATCAGC	Reverse
AT1G12110	NRT1.1-Pro-Q1	CTTGTTCGTGCTAACTGCTAATG	Forward
AT1G12110	NRT1.1-Pro-Q1	TTGGCACGTGATAGTTGGTAG	Reverse
AT1G12110	NRT1.1-Pro-Q2	GCCCAAAACATTTGATCCAT	Forward
AT1G12110	NRT1.1-Pro-Q2	AAGATTGTGGAAGAGCGAGAA	Reverse
AT1G12110	NRT1.1-Pro-Q3	GCAATATGAAACTAGCAACGAAGAA	Forward
AT1G12110	NRT1.1-Pro-Q3	AAAGAGATGGATCATGACACATAGT	Reverse
AT1G12110	NRT1.1-Pro-Q4	GACCTTTGTTCTTCTTCTTTATACTCC	Forward
AT1G12110	NRT1.1-Pro-Q4	AGCATGGTCACAGGACTTTC	Reverse
AT1G12110	NRT1.1-Pro-Q5	GACCTTTGTTCTTCTTCTTTATACTCC	Forward
AT1G12110	NRT1.1-Pro-Q5	TTCCAACAATTTGTAAGAGATGG	Reverse
AT1G12110	NRT1.1-Pro-Q6	GGCGTCTAAGAAGCATTCATTT	Forward
AT1G12110	NRT1.1-Pro-Q6	TGTCAACAATCTAGGTCTTTGTTAC	Reverse
AT1G12110	NRT1.1-Pro-Q7	AACAAAAAGCAAATACCTAAAAGGA	Forward
AT1G12110	NRT1.1-Pro-Q7	TTCTGCAGCACAGCCATATC	Reverse
AT1G12110	NRT1.1-Pro-Q8	TTTTTCTTTTGGGCAAACTCA	Forward
AT1G12110	NRT1.1-Pro-Q8	GCCACCACCTGTTTTACATTT	Reverse
AT1G12110	NRT1.1-Pro-Q9	AGCCCACAGTTCCAAAGGTA	Forward
AT1G12110	NRT1.1-Pro-Q9	TGTTGTTTGATTGGGGAGAG	Reverse
AT1G12110	NRT1.1-Pro-Q10	TTTTAACTTGGCTAGTTTCCCAGTA	Forward
AT1G12110	NRT1.1-Pro-Q10	AGATGGATTAATGATCTCTCTCTTTTT	Reverse
AT2G15620	NRE	agaaacaactTGACCCTTtacattgctcAAGAGctcatctctt
AT4G24020	NLP7-cDNA	ATCGggatccATGTGCGAGCCCGATGATAATT	Forward
AT4G24020	NLP7-cDNA	ATCGgtcgacCAATTCTCCAGTGCTCTCGCA	Reverse
AT1G12110	NRT1.1-Pro-Q4-1	tttataaatttcgaaaattaactaattgaggatagaaattcatcaattacttaataaa
AT1G12110	NRT1.1-Pro-Q4-2	ataaataaataaaaaactgattcaaatgtatgttttacttctgtaacatacaatttct
AT1G12110	NRT1.1-Pro-Q4-3	tttcttgcttttcttgaaaattgactcgttttttatattggatattttacatagactt
AT1G12110	NRT1.1-Pro-Q4-4	gactttgagacttattaataaaactaactaaccatctcttacaaattgttggaataaat
AT1G12110	NRT1.1-Pro-Q8-1	agattttttttttcttttgggcaaactcaaaaaacgaaatagatatgcctcgacaata
AT1G12110	NRT1.1-Pro-Q8-2	cgacaatactacaaaatctcaaatgaacaatattgatgaaaatgcgtttgtaacacag
AT1G12110	NRT1.1-Pro-Q8-3	taacacagaaatcaattattttgaattattttccatatatagtacagacgtaaaaaac
AT1G12110	NRT1.1-Pro-Q8-4	acgtaaaaaacatactgtattatctttcatggaagtaaaataattttccaa
AT1G12110	NRT1.1-Pro-Q8-5	taattttccaagaaatagaacaaatgtaaaacaggtggtggctaaaactggt
